# Supplementary material for: A Toxicogenomic Approach for the Prediction of Murine Hepatocarcinogenesis Using Ensemble Feature Selection
Source: PLoS One. 2013 Sep 10;8(9):e73938. doi: 10.1371/journal.pone.0073938 (PMC3769381; doi:10.1371/journal.pone.0073938)
Supplement: Table S1 — mRNA signatures extracted with SVM, SVM-RFE, PAM and Golub-Ratio. The Excel sheets contain the Affymetrix IDs of the probesets selected by the following ensemble of feature selection methods: Support Vector Machines (SVM), SVM-based Recursive Feature Elimination (SVM-RFE), Prediction Analysis for Microarrays (PAM) and the statistical ratio proposed by Golub et al. (Golub-Ratio). If possible the corresponding gene symbol, EntrezGene ID and description are provided for each probeset. (XLS) [file pone.0073938.s006.xls]

## Sheet: Info
Methods used for feature selection:
SVM	Support Vector Machines
SVM-RFE	SVM-based Recursive Feature Elimination
PAM	Prediction Analysis for Microarrays
Golub-Ratio	Statistical ratio proposed by Golub et al.
Compound classes:
C	Carcinogen
NC	Non-carcinogen
GC	Genotoxic carcinogen
NGC	Nongenotoxic carcinogen
The following sheets contain the Affymetrix IDs of the probesets selected by the feature selection methods stated above. If possible the corresponding gene symbol, EntrezGene ID and description are provided for each probeset.

## Sheet: 3-day C vs. NC
Affymetrix ID	Gene Symbol	Entrez ID	Description
1417096_at	Rrp15	67223	ribosomal RNA processing 15 homolog (S. cerevisiae)
1418823_at	Arf6	11845	ADP-ribosylation factor 6
1420867_at	Tmed2	56334	transmembrane emp24 domain trafficking protein 2
1420899_at	Rab18	19330	RAB18, member RAS oncogene family
1420942_s_at	Rgs5	19737	regulator of G-protein signaling 5
1421013_at	Pitpnb	56305	phosphatidylinositol transfer protein, beta
1421534_at
1422463_a_at	Mrpl3	94062	mitochondrial ribosomal protein L3
1424225_at	Asb8	78541	ankyrin repeat and SOCS box-containing 8
1430976_a_at	Mrpl9	78523	mitochondrial ribosomal protein L9
1431464_a_at	Pmm2	54128	phosphomannomutase 2
1431655_a_at	Agk	69923	acylglycerol kinase
1432211_a_at	Fbxo9	71538	f-box protein 9
1437772_s_at	Fuca1	71665	fucosidase, alpha-L- 1, tissue
1443718_at
1453724_a_at	Serpinf1	20317	serine (or cysteine) peptidase inhibitor, clade F, member 1
1454197_a_at	Ccdc86	108673	coiled-coil domain containing 86
1455255_at	4833420G11Rik	108863
1415864_at	Bpgm	12183	2,3-bisphosphoglycerate mutase
1419319_at	Saa4	20211	serum amyloid A 4
1420951_a_at	Son	20658	Son DNA binding protein
1421063_s_at
1421874_a_at	Mrps23	64656	mitochondrial ribosomal protein S23
1423058_at	Capza2	12343	capping protein (actin filament) muscle Z-line, alpha 2
1423867_at	Serpina3k	20714	serine (or cysteine) peptidase inhibitor, clade A, member 3K
1424694_at	2010011I20Rik	67017	RIKEN cDNA 2010011I20 gene
1424695_at	2010011I20Rik	67017	RIKEN cDNA 2010011I20 gene
1427084_a_at	Map4k5	399510	mitogen-activated protein kinase kinase kinase kinase 5
1427915_s_at	Tceb1	67923	transcription elongation factor B (SIII), polypeptide 1
1437102_at	Ythdf1	228994	YTH domain family 1
1448119_at	Bpgm	12183	2,3-bisphosphoglycerate mutase
1448482_at	Slc39a8	67547	solute carrier family 39 (metal ion transporter), member 8
1450097_s_at	Gna12	14673	guanine nucleotide binding protein, alpha 12
1451651_at	Vsig4	278180	V-set and immunoglobulin domain containing 4
1452414_s_at	Ccdc86	108673	coiled-coil domain containing 86
1453406_a_at	Rab28	100972	RAB28, member RAS oncogene family
1453623_a_at	Rad23a	19358	RAD23a homolog (S. cerevisiae)
1453726_s_at	2810407C02Rik	69227
1454875_a_at	Rbbp4	19646	retinoblastoma binding protein 4
1456333_a_at	Arhgap6	11856	Rho GTPase activating protein 6
1456733_x_at	Serpinh1	12406	serine (or cysteine) peptidase inhibitor, clade H, member 1
1457871_at	Colec10	239447	collectin sub-family member 10
1460550_at	Mtmr11	194126	myotubularin related protein 11
1415674_a_at	Trappc4	60409	trafficking protein particle complex 4
1415677_at	Dhrs1	52585	dehydrogenase/reductase (SDR family) member 1
1415686_at	Rab14	68365	RAB14, member RAS oncogene family
1415812_at	Gsn	227753	gelsolin
1415894_at	Enpp2	18606	ectonucleotide pyrophosphatase/phosphodiesterase 2
1416132_at	Efr3a	76740	EFR3 homolog A (S. cerevisiae)
1416255_at	Gja4	14612	gap junction protein, alpha 4
1416321_s_at	Prelp	116847	proline arginine-rich end leucine-rich repeat
1416411_at	Gstm2	14863	glutathione S-transferase, mu 2
1417063_at	C1qb	12260	complement component 1, q subcomponent, beta polypeptide
1418020_s_at	Cpd	12874	carboxypeptidase D
1418146_a_at	Rbl2	19651	retinoblastoma-like 2
1418243_at	Fcna	14133	ficolin A
1419096_at	Apom	55938	apolipoprotein M
1419751_x_at	Slc22a27	171405	solute carrier family 22, member 27
1420408_a_at	Abcc9	20928	ATP-binding cassette, sub-family C (CFTR/MRP), member 9
1420828_s_at	Ywhaq	22630	tyrosine 3-monooxygenase/tryptophan 5-monooxygenase activation protein, theta polypeptide
1420889_at	Hccs	15159	holocytochrome c synthetase
1420941_at	Rgs5	19737	regulator of G-protein signaling 5
1421109_at	Cml2	93673	camello-like 2
1421829_at	Ak4	11639	adenylate kinase 4
1422177_at	Il13ra2	16165	interleukin 13 receptor, alpha 2
1422512_a_at	Ogfr	72075	opioid growth factor receptor
1423141_at	Lipa	16889	lysosomal acid lipase A

## Sheet: 14-day C vs. NC
Affymetrix ID	Gene Symbol	Entrez ID	Description
1418102_at	Hes1	15205	hairy and enhancer of split 1 (Drosophila)
1418320_at	Prss8	76560	protease, serine, 8 (prostasin)
1421040_a_at	Gsta2	14858	glutathione S-transferase, alpha 2 (Yc2)
1421041_s_at
1423389_at	Smad7	17131	MAD homolog 7 (Drosophila)
1427422_at	Gm6484	624219	predicted gene 6484
1442049_at
1442560_at
1443771_x_at	Smad7	17131	MAD homolog 7 (Drosophila)
1454878_at	Dzip3	224170	DAZ interacting protein 3, zinc finger
1459689_at
1416442_at	Ier2	15936	immediate early response 2
1416926_at	Trp53inp1	60599	transformation related protein 53 inducible nuclear protein 1
1417303_at	Mvd	192156	mevalonate (diphospho) decarboxylase
1417403_at	Elovl6	170439	ELOVL family member 6, elongation of long chain fatty acids (yeast)
1417404_at	Elovl6	170439	ELOVL family member 6, elongation of long chain fatty acids (yeast)
1417930_at	Nab2	17937	Ngfi-A binding protein 2
1420655_at	Pnpla3	116939	patatin-like phospholipase domain containing 3
1421203_at	Chrna4	11438	cholinergic receptor, nicotinic, alpha polypeptide 4
1424698_s_at	Gca	227960	grancalcin
1425895_a_at	Id1	15901	inhibitor of DNA binding 1
1428671_at	2200002D01Rik	72275	RIKEN cDNA 2200002D01 gene
1428727_at	Cep192	70799	centrosomal protein 192
1435176_a_at	Id2	15902	inhibitor of DNA binding 2
1435572_at	2310014L17Rik	381845	RIKEN cDNA 2310014L17 gene
1435630_s_at	Acat2	110460
1438936_s_at
1443870_at	Abcc4	239273	ATP-binding cassette, sub-family C (CFTR/MRP), member 4
1449125_at	Tnfaip8l1	66443	tumor necrosis factor, alpha-induced protein 8-like 1
1450188_s_at	Lipg	16891	lipase, endothelial
1452779_at	Ube2ql1	76980	ubiquitin-conjugating enzyme E2Q family-like 1
1452837_at	Lpin2	64898	lipin 2
1453103_at	Ablim1	226251	actin-binding LIM protein 1
1415822_at	Scd2	20250	stearoyl-Coenzyme A desaturase 2
1416221_at	Fstl1	14314	follistatin-like 1
1416488_at	Ccng2	12452	cyclin G2
1416576_at	Socs3	12702	suppressor of cytokine signaling 3
1416607_at	4931406C07Rik	70984	RIKEN cDNA 4931406C07 gene
1416630_at	Id3	15903	inhibitor of DNA binding 3
1416658_at	Frzb	20378	frizzled-related protein
1417047_at	Prom2	192212	prominin 2
1417704_a_at	Arhgap6	11856	Rho GTPase activating protein 6
1417811_at	Slc24a6	170756	solute carrier family 24 (sodium/potassium/calcium exchanger), member 6
1417856_at	Relb	19698	avian reticuloendotheliosis viral (v-rel) oncogene related B
1418474_at	Fam158a	85308	family with sequence similarity 158, member A
1418520_at	Tgoln1	22134	trans-golgi network protein
1419089_at	Timp3	21859	tissue inhibitor of metalloproteinase 3
1419423_at	Stab2	192188	stabilin 2
1419430_at	Cyp26a1	13082	cytochrome P450, family 26, subfamily a, polypeptide 1
1419582_at	Cyp2c55	72082	cytochrome P450, family 2, subfamily c, polypeptide 55
1420494_x_at	Ubc	22190	ubiquitin C
1420715_a_at	Pparg	19016	peroxisome proliferator activated receptor gamma
1421151_a_at	Epha2	13836	Eph receptor A2
1421262_at	Lipg	16891	lipase, endothelial
1421430_at	Rad51l1	19363	RAD51-like 1 (S. cerevisiae)
1421443_at	Gpr110	77596	G protein-coupled receptor 110
1422144_at	Inhbe	16326	inhibin beta E
1422533_at	Cyp51	13121	cytochrome P450, family 51
1422916_at	Fgf21	56636	fibroblast growth factor 21
1423627_at	Nqo1	18104	NAD(P)H dehydrogenase, quinone 1
1423632_at	Gpr146	80290	G protein-coupled receptor 146
1423706_a_at	Pgd	110208	phosphogluconate dehydrogenase
1423828_at	Fasn	14104	fatty acid synthase
1423854_a_at	Rasl11b	68939	RAS-like, family 11, member B
1424417_at	Vps36	70160	vacuolar protein sorting 36 (yeast)
1424590_at	Ddx19b	234733	DEAD (Asp-Glu-Ala-Asp) box polypeptide 19b

## Sheet: 3-day GC vs. NGC
Affymetrix ID	Gene Symbol	Entrez ID	Description
1416607_at	4931406C07Rik	70984	RIKEN cDNA 4931406C07 gene
1418653_at	Cyp2c50	107141	cytochrome P450, family 2, subfamily c, polypeptide 50
1419094_at	Cyp2c37	13096	cytochrome P450, family 2. subfamily c, polypeptide 37
1419582_at	Cyp2c55	72082	cytochrome P450, family 2, subfamily c, polypeptide 55
1423891_at	Gstt3	103140	glutathione S-transferase, theta 3
1427963_s_at	Rdh9	103142	retinol dehydrogenase 9
1428885_at	Afmid	71562	arylformamidase
1428988_at	Abcc3	76408	ATP-binding cassette, sub-family C (CFTR/MRP), member 3
1443137_at
1447705_at	Nsl1	381318	NSL1, MIND kinetochore complex component, homolog (S. cerevisiae)
1451787_at	Cyp2b10	13088	cytochrome P450, family 2, subfamily b, polypeptide 10
1454067_a_at	4931406C07Rik	70984	RIKEN cDNA 4931406C07 gene
1455457_at	Cyp2c54	404195	cytochrome P450, family 2, subfamily c, polypeptide 54
1416712_at	Pepd	18624	peptidase D
1422257_s_at	Cyp2b10	13088	cytochrome P450, family 2, subfamily b, polypeptide 10
1423556_at	Akr1b7	11997	aldo-keto reductase family 1, member B7
1424025_at	BC013529	215751	cDNA sequence BC013529
1427473_at	Gstm3	14864	glutathione S-transferase, mu 3
1434158_at	Gmds	218138	GDP-mannose 4, 6-dehydratase
1436332_at	Hspb6	243912	heat shock protein, alpha-crystallin-related, B6
1438596_at
1443088_at	9930031P18Rik	319589
1448319_at	Akr1b3	11677	aldo-keto reductase family 1, member B3 (aldose reductase)
1449267_at	Chid1	68038	chitinase domain containing 1
1449375_at	Ces2a	102022	carboxylesterase 2A
1451285_at	Fus	233908	fusion, derived from t(12;16) malignant liposarcoma (human)
1452231_x_at
1452944_at	Afmid	71562	arylformamidase
1456212_x_at	Socs3	12702	suppressor of cytokine signaling 3
1460212_at	Gnat1	14685	guanine nucleotide binding protein, alpha transducing 1
1415779_s_at	Actg1	11465	actin, gamma, cytoplasmic 1
1415899_at	Junb	16477	Jun-B oncogene
1416021_a_at
1416275_at	Slc26a6	171429
1416318_at	Serpinb1a	66222	serine (or cysteine) peptidase inhibitor, clade B, member 1a
1416411_at	Gstm2	14863	glutathione S-transferase, mu 2
1416698_a_at	Cks1b	54124	CDC28 protein kinase 1b
1416746_at	H2afx	15270	H2A histone family, member X
1417067_s_at	Adck3	67426	aarF domain containing kinase 3
1417191_at	Dnajb9	27362	DnaJ (Hsp40) homolog, subfamily B, member 9
1417290_at	Lrg1	76905	leucine-rich alpha-2-glycoprotein 1
1417382_at	Entpd5	12499	ectonucleoside triphosphate diphosphohydrolase 5
1417419_at	Ccnd1	12443	cyclin D1
1417420_at	Ccnd1	12443	cyclin D1
1417896_at	Tjp3	27375	tight junction protein 3
1417991_at	Dio1	13370
1418857_at	Slc13a2	20500	solute carrier family 13 (sodium-dependent dicarboxylate transporter), member 2
1419322_at	Fgd6	13998	FYVE, RhoGEF and PH domain containing 6
1419394_s_at	S100a8	20201	S100 calcium binding protein A8 (calgranulin A)
1419924_at	Fnip1	216742	folliculin interacting protein 1
1421059_a_at	Alg2	56737	asparagine-linked glycosylation 2 homolog (yeast, alpha-1,3-mannosyltransferase)
1421989_s_at	Papss2	23972	3'-phosphoadenosine 5'-phosphosulfate synthase 2
1422660_at	Rbm3	19652	RNA binding motif protein 3
1423316_at	Tmem39a	67846	transmembrane protein 39a
1423410_at	Meig1	104362	meiosis expressed gene 1
1423500_a_at	Sox5	20678	SRY-box containing gene 5
1424594_at	Samd4	74480	sterile alpha motif domain containing 4
1425645_s_at	Cyp2b10	13088	cytochrome P450, family 2, subfamily b, polypeptide 10
1425771_at	Akr1d1	208665	aldo-keto reductase family 1, member D1
1425792_a_at	Rorc	19885	RAR-related orphan receptor gamma
1426824_at	Psme4	103554	proteasome (prosome, macropain) activator subunit 4
1426883_at	Slc25a45	107375	solute carrier family 25, member 45
1426906_at
1426914_at	Marveld2	218518	MARVEL (membrane-associating) domain containing 2
1426995_a_at	Gfer	11692	growth factor, erv1 (S. cerevisiae)-like (augmenter of liver regeneration)
1427104_at	Zfp612	234725	zinc finger protein 612

## Sheet: 14-day GC vs. NGC
Affymetrix ID	Gene Symbol	Entrez ID	Description
1417991_at	Dio1	13370
1419582_at	Cyp2c55	72082	cytochrome P450, family 2, subfamily c, polypeptide 55
1424594_at	Samd4	74480	sterile alpha motif domain containing 4
1435853_at	Cyp2d12	380997	cytochrome P450, family 2, subfamily d, polypeptide 12
1438118_x_at	Vim	22352	vimentin
1439437_x_at	Cpe	12876	carboxypeptidase E
1450641_at	Vim	22352	vimentin
1456046_at	Cd93	17064	CD93 antigen
1418653_at	Cyp2c50	107141	cytochrome P450, family 2, subfamily c, polypeptide 50
1419589_at	Cd93	17064	CD93 antigen
1423556_at	Akr1b7	11997	aldo-keto reductase family 1, member B7
1425314_at	Gpr98	110789	G protein-coupled receptor 98
1427167_at	Armcx4	100503043	armadillo repeat containing, X-linked 4
1435385_at	Tshz2	228911	teashirt zinc finger family member 2
1438617_at	Serpina7	331535	serine (or cysteine) peptidase inhibitor, clade A (alpha-1 antiproteinase, antitrypsin), member 7
1443137_at
1448405_a_at	Eid1	58521	EP300 interacting inhibitor of differentiation 1
1449375_at	Ces2a	102022	carboxylesterase 2A
1449498_at	Marco	17167	macrophage receptor with collagenous structure
1450611_at	Orm3	18407	orosomucoid 3
1451787_at	Cyp2b10	13088	cytochrome P450, family 2, subfamily b, polypeptide 10
1453135_at	Fndc5	384061	fibronectin type III domain containing 5
1454997_at	Msrb3	320183	methionine sulfoxide reductase B3
1415989_at	Vcam1	22329	vascular cell adhesion molecule 1
1416034_at	Cd24a	12484	CD24a antigen
1416255_at	Gja4	14612	gap junction protein, alpha 4
1416318_at	Serpinb1a	66222	serine (or cysteine) peptidase inhibitor, clade B, member 1a
1416357_a_at	Mcam	84004	melanoma cell adhesion molecule
1416414_at	Emilin1	100952	elastin microfibril interfacer 1
1416431_at	Tubb6	67951	tubulin, beta 6 class V
1416564_at	Sox7	20680	SRY-box containing gene 7
1416614_at	Eid1	58521	EP300 interacting inhibitor of differentiation 1
1416658_at	Frzb	20378	frizzled-related protein
1417065_at	Egr1	13653	early growth response 1
1417254_at	Spata5	57815	spermatogenesis associated 5
1417380_at	Iqgap1	29875	IQ motif containing GTPase activating protein 1
1418073_at	Acot9	56360	acyl-CoA thioesterase 9
1418086_at	Ppp1r14a	68458	protein phosphatase 1, regulatory (inhibitor) subunit 14A
1418138_at	Sult1d1	53315	sulfotransferase family 1D, member 1
1418280_at	Klf6	23849	Kruppel-like factor 6
1418536_at	H2-Q7	15018	histocompatibility 2, Q region locus 7
1419156_at	Sox4	20677	SRY-box containing gene 4
1419394_s_at	S100a8	20201	S100 calcium binding protein A8 (calgranulin A)
1419599_s_at	Ms4a6d	68774	membrane-spanning 4-domains, subfamily A, member 6D
1419627_s_at	Clec4n	56620	C-type lectin domain family 4, member n
1420394_s_at
1420603_s_at
1420965_a_at	Enc1	13803	ectodermal-neural cortex 1
1421254_a_at	Sgcg	24053	sarcoglycan, gamma (dystrophin-associated glycoprotein)
1422437_at	Col5a2	12832	collagen, type V, alpha 2
1423321_at	Myadm	50918	myeloid-associated differentiation marker
1424025_at	BC013529	215751	cDNA sequence BC013529
1424026_s_at	BC013529	215751	cDNA sequence BC013529
1424051_at	Col4a2	12827	collagen, type IV, alpha 2
1424735_at	Slc25a25	227731	solute carrier family 25 (mitochondrial carrier, phosphate carrier), member 25
1424785_at	Angptl6	70726	angiopoietin-like 6
1424932_at	Egfr	13649	epidermal growth factor receptor
1425246_at	0610008F07Rik	68314
1425689_at	Dpys	64705	dihydropyrimidinase

## Sheet: 3-day GC vs. NC
Affymetrix ID	Gene Symbol	Entrez ID	Description
1416162_at	Rad21	19357	RAD21 homolog (S. pombe)
1417096_at	Rrp15	67223	ribosomal RNA processing 15 homolog (S. cerevisiae)
1418823_at	Arf6	11845	ADP-ribosylation factor 6
1420867_at	Tmed2	56334	transmembrane emp24 domain trafficking protein 2
1420899_at	Rab18	19330	RAB18, member RAS oncogene family
1420951_a_at	Son	20658	Son DNA binding protein
1421013_at	Pitpnb	56305	phosphatidylinositol transfer protein, beta
1421874_a_at	Mrps23	64656	mitochondrial ribosomal protein S23
1422463_a_at	Mrpl3	94062	mitochondrial ribosomal protein L3
1423652_at	Isca1	69046	iron-sulfur cluster assembly 1 homolog (S. cerevisiae)
1423867_at	Serpina3k	20714	serine (or cysteine) peptidase inhibitor, clade A, member 3K
1423966_at	Cd99l2	171486	CD99 antigen-like 2
1424225_at	Asb8	78541	ankyrin repeat and SOCS box-containing 8
1426146_a_at	Chpt1	212862	choline phosphotransferase 1
1426313_at	Bre	107976	brain and reproductive organ-expressed protein
1430976_a_at	Mrpl9	78523	mitochondrial ribosomal protein L9
1432143_a_at	Hbp1	73389	high mobility group box transcription factor 1
1432211_a_at	Fbxo9	71538	f-box protein 9
1435129_at
1437609_at	Ube2u	381534	ubiquitin-conjugating enzyme E2U (putative)
1437772_s_at	Fuca1	71665	fucosidase, alpha-L- 1, tissue
1448119_at	Bpgm	12183	2,3-bisphosphoglycerate mutase
1448482_at	Slc39a8	67547	solute carrier family 39 (metal ion transporter), member 8
1450821_at	Kat2b	18519	K(lysine) acetyltransferase 2B
1452414_s_at	Ccdc86	108673	coiled-coil domain containing 86
1453406_a_at	Rab28	100972	RAB28, member RAS oncogene family
1453712_a_at	Map2k5	23938	mitogen-activated protein kinase kinase 5
1453724_a_at	Serpinf1	20317	serine (or cysteine) peptidase inhibitor, clade F, member 1
1454197_a_at	Ccdc86	108673	coiled-coil domain containing 86
1455255_at	4833420G11Rik	108863
1415864_at	Bpgm	12183	2,3-bisphosphoglycerate mutase
1416699_at	1110008F13Rik	67388	RIKEN cDNA 1110008F13 gene
1418834_at	Cno	117197	cappuccino
1419319_at	Saa4	20211	serum amyloid A 4
1420889_at	Hccs	15159	holocytochrome c synthetase
1421026_at	Gna12	14673	guanine nucleotide binding protein, alpha 12
1421063_s_at
1421534_at
1422512_a_at	Ogfr	72075	opioid growth factor receptor
1423058_at	Capza2	12343	capping protein (actin filament) muscle Z-line, alpha 2
1423479_at	Nol11	68979	nucleolar protein 11
1424333_at	Rg9mtd1	52575	RNA (guanine-9-) methyltransferase domain containing 1
1424694_at	2010011I20Rik	67017	RIKEN cDNA 2010011I20 gene
1424695_at	2010011I20Rik	67017	RIKEN cDNA 2010011I20 gene
1426956_a_at	Trp53bp1	27223	transformation related protein 53 binding protein 1
1427084_a_at	Map4k5	399510	mitogen-activated protein kinase kinase kinase kinase 5
1427389_at	BC021785	215928	cDNA sequence BC021785
1427826_a_at	Slco1b2	28253	solute carrier organic anion transporter family, member 1b2
1428271_at	Acbd4	67131	acyl-Coenzyme A binding domain containing 4
1429179_at	Colec11	71693	collectin sub-family member 11
1431464_a_at	Pmm2	54128	phosphomannomutase 2
1431645_a_at	Gdi2	14569	guanosine diphosphate (GDP) dissociation inhibitor 2
1431655_a_at	Agk	69923	acylglycerol kinase
1432419_a_at	Mob2	101513	MOB kinase activator 2
1432489_a_at	Wdyhv1	76773	WDYHV motif containing 1
1433242_at	5830415B17Rik	76012
1433594_at	Commd2	52245	COMM domain containing 2
1437102_at	Ythdf1	228994	YTH domain family 1
1443718_at
1449847_a_at	Col4a3bp	68018	collagen, type IV, alpha 3 (Goodpasture antigen) binding protein
1450007_at	1500003O03Rik	56398	RIKEN cDNA 1500003O03 gene
1450097_s_at	Gna12	14673	guanine nucleotide binding protein, alpha 12
1453152_at	Mamdc2	71738	MAM domain containing 2
1453263_at	Naa35	78689	N(alpha)-acetyltransferase 35, NatC auxiliary subunit
1453623_a_at	Rad23a	19358	RAD23a homolog (S. cerevisiae)
1453726_s_at	2810407C02Rik	69227
1454875_a_at	Rbbp4	19646	retinoblastoma binding protein 4
1455061_a_at	Acaa2	52538	acetyl-Coenzyme A acyltransferase 2 (mitochondrial 3-oxoacyl-Coenzyme A thiolase)
1456333_a_at	Arhgap6	11856	Rho GTPase activating protein 6
1456733_x_at	Serpinh1	12406	serine (or cysteine) peptidase inhibitor, clade H, member 1
1456825_at
1460550_at	Mtmr11	194126	myotubularin related protein 11
1415674_a_at	Trappc4	60409	trafficking protein particle complex 4
1415677_at	Dhrs1	52585	dehydrogenase/reductase (SDR family) member 1
1415686_at	Rab14	68365	RAB14, member RAS oncogene family
1416132_at	Efr3a	76740	EFR3 homolog A (S. cerevisiae)
1417033_at	Ube2g2	22213	ubiquitin-conjugating enzyme E2G 2
1417403_at	Elovl6	170439	ELOVL family member 6, elongation of long chain fatty acids (yeast)
1417481_at	Ramp1	51801	receptor (calcitonin) activity modifying protein 1
1417774_at	Nans	94181	N-acetylneuraminic acid synthase (sialic acid synthase)
1417880_at	G6pc	14377	glucose-6-phosphatase, catalytic
1418146_a_at	Rbl2	19651	retinoblastoma-like 2
1418250_at	Arl4d	80981	ADP-ribosylation factor-like 4D
1419095_a_at	Apom	55938	apolipoprotein M
1419096_at	Apom	55938	apolipoprotein M
1419762_at	Ubd	24108	ubiquitin D
1420629_a_at	Dnaja3	83945	DnaJ (Hsp40) homolog, subfamily A, member 3
1420828_s_at	Ywhaq	22630	tyrosine 3-monooxygenase/tryptophan 5-monooxygenase activation protein, theta polypeptide
1420872_at	Gucy1b3	54195	guanylate cyclase 1, soluble, beta 3
1420941_at	Rgs5	19737	regulator of G-protein signaling 5

## Sheet: 14-day GC vs. NC
Affymetrix ID	Gene Symbol	Entrez ID	Description
1415822_at	Scd2	20250	stearoyl-Coenzyme A desaturase 2
1421203_at	Chrna4	11438	cholinergic receptor, nicotinic, alpha polypeptide 4
1438118_x_at	Vim	22352	vimentin
1450641_at	Vim	22352	vimentin
1450843_a_at	Serpinh1	12406	serine (or cysteine) peptidase inhibitor, clade H, member 1
1454906_at	Rarb	218772	retinoic acid receptor, beta
1456292_a_at	Vim	22352	vimentin
1456733_x_at	Serpinh1	12406	serine (or cysteine) peptidase inhibitor, clade H, member 1
1416442_at	Ier2	15936	immediate early response 2
1416658_at	Frzb	20378	frizzled-related protein
1417403_at	Elovl6	170439	ELOVL family member 6, elongation of long chain fatty acids (yeast)
1417404_at	Elovl6	170439	ELOVL family member 6, elongation of long chain fatty acids (yeast)
1418102_at	Hes1	15205	hairy and enhancer of split 1 (Drosophila)
1419089_at	Timp3	21859	tissue inhibitor of metalloproteinase 3
1420655_at	Pnpla3	116939	patatin-like phospholipase domain containing 3
1423706_a_at	Pgd	110208	phosphogluconate dehydrogenase
1431004_at	Loxl2	94352	lysyl oxidase-like 2
1415989_at	Vcam1	22329	vascular cell adhesion molecule 1
1416221_at	Fstl1	14314	follistatin-like 1
1416295_a_at	Il2rg	16186	interleukin 2 receptor, gamma chain
1416488_at	Ccng2	12452	cyclin G2
1416589_at	Sparc	20692	secreted acidic cysteine rich glycoprotein
1417466_at	Rgs5	19737	regulator of G-protein signaling 5
1417481_at	Ramp1	51801	receptor (calcitonin) activity modifying protein 1
1417520_at	Nfe2l3	18025	nuclear factor, erythroid derived 2, like 3
1418073_at	Acot9	56360	acyl-CoA thioesterase 9
1418240_at	Gbp2	14469	guanylate binding protein 2
1418280_at	Klf6	23849	Kruppel-like factor 6
1418486_at	Vnn1	22361	vanin 1
1419004_s_at
1419091_a_at	Anxa2	12306	annexin A2
1419123_a_at	Pdgfc	54635	platelet-derived growth factor, C polypeptide
1419430_at	Cyp26a1	13082	cytochrome P450, family 26, subfamily a, polypeptide 1
1419573_a_at	Lgals1	16852	lectin, galactose binding, soluble 1
1419589_at	Cd93	17064	CD93 antigen
1419627_s_at	Clec4n	56620	C-type lectin domain family 4, member n
1420394_s_at
1420603_s_at
1421040_a_at	Gsta2	14858	glutathione S-transferase, alpha 2 (Yc2)
1421041_s_at
1421814_at	Msn	17698	moesin
1422437_at	Col5a2	12832	collagen, type V, alpha 2
1422479_at	Acss2	60525	acyl-CoA synthetase short-chain family member 2
1422916_at	Fgf21	56636	fibroblast growth factor 21
1423166_at	Cd36	12491	CD36 antigen
1423505_at	Tagln	21345	transgelin
1423586_at	Axl	26362	AXL receptor tyrosine kinase
1423760_at	Cd44	12505	CD44 antigen
1423797_at	Aacs	78894	acetoacetyl-CoA synthetase
1423824_at	Wls	68151	wntless homolog (Drosophila)
1423828_at	Fasn	14104	fatty acid synthase
1424265_at	Npl	74091	N-acetylneuraminate pyruvate lyase
1424505_at	Rmnd1	66084	required for meiotic nuclear division 1 homolog (S. cerevisiae)
1424735_at	Slc25a25	227731	solute carrier family 25 (mitochondrial carrier, phosphate carrier), member 25
1424785_at	Angptl6	70726	angiopoietin-like 6

## Sheet: 3-day NGC vs. NC
Affymetrix ID	Gene Symbol	Entrez ID	Description
1418823_at	Arf6	11845	ADP-ribosylation factor 6
1419582_at	Cyp2c55	72082	cytochrome P450, family 2, subfamily c, polypeptide 55
1421534_at
1424225_at	Asb8	78541	ankyrin repeat and SOCS box-containing 8
1432211_a_at	Fbxo9	71538	f-box protein 9
1443137_at
1416607_at	4931406C07Rik	70984	RIKEN cDNA 4931406C07 gene
1420951_a_at	Son	20658	Son DNA binding protein
1421109_at	Cml2	93673	camello-like 2
1426877_a_at	Pbrm1	66923	polybromo 1
1427473_at	Gstm3	14864	glutathione S-transferase, mu 3
1427474_s_at	Gstm3	14864	glutathione S-transferase, mu 3
1429186_a_at	Cdadc1	71891	cytidine and dCMP deaminase domain containing 1
1431464_a_at	Pmm2	54128	phosphomannomutase 2
1451787_at	Cyp2b10	13088	cytochrome P450, family 2, subfamily b, polypeptide 10
1455457_at	Cyp2c54	404195	cytochrome P450, family 2, subfamily c, polypeptide 54
1415677_at	Dhrs1	52585	dehydrogenase/reductase (SDR family) member 1
1415686_at	Rab14	68365	RAB14, member RAS oncogene family
1415949_at	Cpe	12876	carboxypeptidase E
1416251_at	Mcm6	17219	minichromosome maintenance deficient 6 (MIS5 homolog, S. pombe) (S. cerevisiae)
1416411_at	Gstm2	14863	glutathione S-transferase, mu 2
1416416_x_at	Gstm1	14862	glutathione S-transferase, mu 1
1417290_at	Lrg1	76905	leucine-rich alpha-2-glycoprotein 1
1417382_at	Entpd5	12499	ectonucleoside triphosphate diphosphohydrolase 5
1417636_at	Slc6a9	14664	solute carrier family 6 (neurotransmitter transporter, glycine), member 9
1417777_at	Ptgr1	67103	prostaglandin reductase 1
1417836_at	Gpx7	67305	glutathione peroxidase 7
1417883_at	Gstt2	14872	glutathione S-transferase, theta 2
1418020_s_at	Cpd	12874	carboxypeptidase D
1418653_at	Cyp2c50	107141	cytochrome P450, family 2, subfamily c, polypeptide 50
1419247_at	Rgs2	19735	regulator of G-protein signaling 2
1419394_s_at	S100a8	20201	S100 calcium binding protein A8 (calgranulin A)
1419737_a_at	Ldha	16828	lactate dehydrogenase A
1420941_at	Rgs5	19737	regulator of G-protein signaling 5
1420942_s_at	Rgs5	19737	regulator of G-protein signaling 5
1421041_s_at
1421063_s_at
1421116_a_at	Rtn4	68585	reticulon 4
1422257_s_at	Cyp2b10	13088	cytochrome P450, family 2, subfamily b, polypeptide 10
1422512_a_at	Ogfr	72075	opioid growth factor receptor
1422670_at	Rnd2	11858	Rho family GTPase 2
1423547_at	Lyz2	17105	lysozyme 2
1423556_at	Akr1b7	11997	aldo-keto reductase family 1, member B7

## Sheet: 14-day NGC vs. NC
Affymetrix ID	Gene Symbol	Entrez ID	Description
1417047_at	Prom2	192212	prominin 2
1418653_at	Cyp2c50	107141	cytochrome P450, family 2, subfamily c, polypeptide 50
1419582_at	Cyp2c55	72082	cytochrome P450, family 2, subfamily c, polypeptide 55
1421041_s_at
1427474_s_at	Gstm3	14864	glutathione S-transferase, mu 3
1427963_s_at	Rdh9	103142	retinol dehydrogenase 9
1435254_at	Plxnb1	235611	plexin B1
1443137_at
1451787_at	Cyp2b10	13088	cytochrome P450, family 2, subfamily b, polypeptide 10
1454067_a_at	4931406C07Rik	70984	RIKEN cDNA 4931406C07 gene
1458356_at
1415899_at	Junb	16477	Jun-B oncogene
1416607_at	4931406C07Rik	70984	RIKEN cDNA 4931406C07 gene
1417930_at	Nab2	17937	Ngfi-A binding protein 2
1421040_a_at	Gsta2	14858	glutathione S-transferase, alpha 2 (Yc2)
1422257_s_at	Cyp2b10	13088	cytochrome P450, family 2, subfamily b, polypeptide 10
1423389_at	Smad7	17131	MAD homolog 7 (Drosophila)
1423556_at	Akr1b7	11997	aldo-keto reductase family 1, member B7
1423891_at	Gstt3	103140	glutathione S-transferase, theta 3
1424030_at	Grhl1	195733	grainyhead-like 1 (Drosophila)
1424245_at
1425895_a_at	Id1	15901	inhibitor of DNA binding 1
1427473_at	Gstm3	14864	glutathione S-transferase, mu 3
1435572_at	2310014L17Rik	381845	RIKEN cDNA 2310014L17 gene
1438431_at	Abcd2	26874	ATP-binding cassette, sub-family D (ALD), member 2
1438617_at	Serpina7	331535	serine (or cysteine) peptidase inhibitor, clade A (alpha-1 antiproteinase, antitrypsin), member 7
1439437_x_at	Cpe	12876	carboxypeptidase E
1443870_at	Abcc4	239273	ATP-binding cassette, sub-family C (CFTR/MRP), member 4
1447705_at	Nsl1	381318	NSL1, MIND kinetochore complex component, homolog (S. cerevisiae)
1450715_at	Cyp1a2	13077	cytochrome P450, family 1, subfamily a, polypeptide 2
1455457_at	Cyp2c54	404195	cytochrome P450, family 2, subfamily c, polypeptide 54
1460622_x_at	Wdr18	216156	WD repeat domain 18
1416318_at	Serpinb1a	66222	serine (or cysteine) peptidase inhibitor, clade B, member 1a
1416416_x_at	Gstm1	14862	glutathione S-transferase, mu 1
1416442_at	Ier2	15936	immediate early response 2
1417065_at	Egr1	13653	early growth response 1
1417420_at	Ccnd1	12443	cyclin D1
1418102_at	Hes1	15205	hairy and enhancer of split 1 (Drosophila)
1418320_at	Prss8	76560	protease, serine, 8 (prostasin)
1419276_at	Enpp1	18605	ectonucleotide pyrophosphatase/phosphodiesterase 1
1419394_s_at	S100a8	20201	S100 calcium binding protein A8 (calgranulin A)
1420515_a_at	Pglyrp2	57757	peptidoglycan recognition protein 2
1421009_at	Rsad2	58185	radical S-adenosyl methionine domain containing 2
1421203_at	Chrna4	11438	cholinergic receptor, nicotinic, alpha polypeptide 4
1422599_s_at	Zfp143	20841	zinc finger protein 143
1423707_at	Tmem50b	77975	transmembrane protein 50B
1424025_at	BC013529	215751	cDNA sequence BC013529
1424026_s_at	BC013529	215751	cDNA sequence BC013529
1424352_at	Cyp4a12a	277753	cytochrome P450, family 4, subfamily a, polypeptide 12a
1424594_at	Samd4	74480	sterile alpha motif domain containing 4
1424616_s_at	Pgap2	233575	post-GPI attachment to proteins 2
1424932_at	Egfr	13649	epidermal growth factor receptor
1425050_at	Isoc1	66307	isochorismatase domain containing 1
1425623_a_at	Cbs	12411	cystathionine beta-synthase
