# Supplementary material for: A Toxicogenomic Approach for the Prediction of Murine Hepatocarcinogenesis Using Ensemble Feature Selection
Source: PLoS One. 2013 Sep 10;8(9):e73938. doi: 10.1371/journal.pone.0073938 (PMC3769381; doi:10.1371/journal.pone.0073938)
Supplement: Table S2 — mRNA signatures extracted with PCA and PLS-DA. The Excel sheets contain the Affymetrix IDs of the probesets selected by the following ensemble of feature selection methods: Principal Component Analysis (PCA) and Partial Least Squares Discriminant Analysis (PLS-DA). If possible the corresponding gene symbol, EntrezGene ID and description are provided for each probeset. (XLS) [file pone.0073938.s007.xls]

## Sheet: Info
Methods used for feature selection:
PCA	Principal Component Analysis
PLS-DA	Partial Least Squares Discriminant Analysis
Compound classes:
C	Carcinogen
NC	Non-carcinogen
GC	Genotoxic carcinogen
NGC	Nongenotoxic carcinogen
The following sheets contain the Affymetrix IDs of the probesets selected by the feature selection methods stated above. If possible the corresponding gene symbol, EntrezGene ID and description are provided for each probeset.

## Sheet: 3-day C vs. NC
Affymetrix ID	Gene Symbol	Entrez ID	Description
1417063_at	C1qb	12260	complement component 1, q subcomponent, beta polypeptide
1419075_s_at
1419582_at	Cyp2c55	72082	cytochrome P450, family 2, subfamily c, polypeptide 55
1421040_a_at	Gsta2	14858	glutathione S-transferase, alpha 2 (Yc2)
1421041_s_at
1422257_s_at	Cyp2b10	13088	cytochrome P450, family 2, subfamily b, polypeptide 10
1423556_at	Akr1b7	11997	aldo-keto reductase family 1, member B7
1424245_at
1425645_s_at	Cyp2b10	13088	cytochrome P450, family 2, subfamily b, polypeptide 10
1425829_a_at	Steap4	117167	STEAP family member 4
1426817_at	Mki67	17345	antigen identified by monoclonal antibody Ki 67
1427473_at	Gstm3	14864	glutathione S-transferase, mu 3
1427474_s_at	Gstm3	14864	glutathione S-transferase, mu 3
1439377_x_at	Cdc20	107995	cell division cycle 20
1443137_at
1449326_x_at	Saa2	20209	serum amyloid A 2
1449526_a_at	Gdpd3	68616	glycerophosphodiester phosphodiesterase domain containing 3
1450788_at	Saa1	20208	serum amyloid A 1
1451651_at	Vsig4	278180	V-set and immunoglobulin domain containing 4
1451787_at	Cyp2b10	13088	cytochrome P450, family 2, subfamily b, polypeptide 10
1452954_at	Ube2c	68612	ubiquitin-conjugating enzyme E2C
1456080_a_at	Serinc3	26943	serine incorporator 3
1416076_at
1416299_at	Shcbp1	20419	Shc SH2-domain binding protein 1
1416411_at	Gstm2	14863	glutathione S-transferase, mu 2
1416664_at	Cdc20	107995	cell division cycle 20
1417370_at	Tff3	21786	trefoil factor 3, intestinal
1417381_at	C1qa	12259	complement component 1, q subcomponent, alpha polypeptide
1417821_at	D17H6S56E-5	110956
1417910_at	Ccna2	12428	cyclin A2
1419319_at	Saa4	20211	serum amyloid A 4
1419513_a_at	Ect2	13605	ect2 oncogene
1420942_s_at	Rgs5	19737	regulator of G-protein signaling 5
1423058_at	Capza2	12343	capping protein (actin filament) muscle Z-line, alpha 2
1424278_a_at	Birc5	11799	baculoviral IAP repeat-containing 5
1424835_at	Gstm4	14865	glutathione S-transferase, mu 4
1424943_at	Cyp4a31	666168	cytochrome P450, family 4, subfamily a, polypeptide 31
1424977_at	Ppp1r42	69312	protein phosphatase 1, regulatory subunit 42
1425627_x_at	Gstm1	14862	glutathione S-transferase, mu 1
1427161_at	Cenpf	108000	centromere protein F
1427826_a_at	Slco1b2	28253	solute carrier organic anion transporter family, member 1b2
1428304_at	Esco2	71988	establishment of cohesion 1 homolog 2 (S. cerevisiae)
1433876_at
1434437_x_at	Rrm2	20135	ribonucleotide reductase M2
1434748_at	Ckap2	80986	cytoskeleton associated protein 2
1436530_at
1436847_s_at	Cdca8	52276	cell division cycle associated 8
1437094_x_at	Dnaic1	68922	dynein, axonemal, intermediate chain 1
1438852_x_at	Mcm6	17219	minichromosome maintenance deficient 6 (MIS5 homolog, S. pombe) (S. cerevisiae)
1440134_at	Cyp4a31	666168	cytochrome P450, family 4, subfamily a, polypeptide 31
1448205_at
1448314_at	Cdk1	12534	cyclin-dependent kinase 1
1448482_at	Slc39a8	67547	solute carrier family 39 (metal ion transporter), member 8
1448627_s_at	Pbk	52033	PDZ binding kinase
1449193_at	Cd5l	11801	CD5 antigen-like
1449375_at	Ces2a	102022	carboxylesterase 2A
1449905_at	Clec4f	51811	C-type lectin domain family 4, member f
1450920_at	Ccnb2	12442	cyclin B2
1451602_at	Snx6	72183	sorting nexin 6
1452040_a_at	Cdca3	14793	cell division cycle associated 3
1452242_at	Cep55	74107	centrosomal protein 55
1454694_a_at	Top2a	21973	topoisomerase (DNA) II alpha
1415777_at	Pnliprp1	18946	pancreatic lipase related protein 1
1415849_s_at	Stmn1	16765	stathmin 1
1415899_at	Junb	16477	Jun-B oncogene
1416251_at	Mcm6	17219	minichromosome maintenance deficient 6 (MIS5 homolog, S. pombe) (S. cerevisiae)
1416309_at	Nusap1	108907	nucleolar and spindle associated protein 1
1416332_at	Cirbp	12696	cold inducible RNA binding protein
1416802_a_at	Cdca5	67849	cell division cycle associated 5
1417065_at	Egr1	13653	early growth response 1
1417266_at	Ccl6	20305	chemokine (C-C motif) ligand 6
1417290_at	Lrg1	76905	leucine-rich alpha-2-glycoprotein 1
1417822_at	D17H6S56E-5	110956
1417836_at	Gpx7	67305	glutathione peroxidase 7
1418059_at	Eltd1	170757	EGF, latrophilin seven transmembrane domain containing 1

## Sheet: 14-day C vs. NC
Affymetrix ID	Gene Symbol	Entrez ID	Description
1419430_at	Cyp26a1	13082	cytochrome P450, family 26, subfamily a, polypeptide 1
1427422_at	Gm6484	624219	predicted gene 6484
1443147_at
1447500_at	Cux2	13048	cut-like homeobox 2
1449498_at	Marco	17167	macrophage receptor with collagenous structure
1452388_at	Hspa1a	193740	heat shock protein 1A
1418240_at	Gbp2	14469	guanylate binding protein 2
1418392_a_at	Gbp3	55932	guanylate binding protein 3
1418930_at	Cxcl10	15945	chemokine (C-X-C motif) ligand 10
1421008_at	Rsad2	58185	radical S-adenosyl methionine domain containing 2
1421679_a_at	Cdkn1a	12575	cyclin-dependent kinase inhibitor 1A (P21)
1422925_s_at	Acot3	171281	acyl-CoA thioesterase 3
1423760_at	Cd44	12505	CD44 antigen
1424140_at	Gale	74246	galactose-4-epimerase, UDP
1424638_at	Cdkn1a	12575	cyclin-dependent kinase inhibitor 1A (P21)
1424923_at	Serpina3g	20715
1425951_a_at	Clec4n	56620	C-type lectin domain family 4, member n
1427126_at	Hspa1b	15511	heat shock protein 1B
1427127_x_at	Hspa1b	15511	heat shock protein 1B
1427167_at	Armcx4	100503043	armadillo repeat containing, X-linked 4
1429184_at
1429379_at	Lyve1	114332	lymphatic vessel endothelial hyaluronan receptor 1
1431406_at	Agxt2l1	71760	alanine-glyoxylate aminotransferase 2-like 1
1434728_at	Gria3	53623	glutamate receptor, ionotropic, AMPA3 (alpha 3)
1435405_at	Setd4	224440	SET domain containing 4
1435906_x_at	Gbp2	14469	guanylate binding protein 2
1440899_at	Fmo5	14263	flavin containing monooxygenase 5
1441115_at	D18Ertd232e	52492
1448162_at	Vcam1	22329	vascular cell adhesion molecule 1
1449002_at	Phlda3	27280	pleckstrin homology-like domain, family A, member 3
1449009_at
1449164_at	Cd68	12514	CD68 antigen
1450033_a_at	Stat1	20846	signal transducer and activator of transcription 1
1451721_a_at	H2-Ab1	14961	histocompatibility 2, class II antigen A, beta 1
1452318_a_at	Hspa1b	15511	heat shock protein 1B
1452544_x_at	H2-D1	14964	histocompatibility 2, D region locus 1
1452954_at	Ube2c	68612	ubiquitin-conjugating enzyme E2C
1454694_a_at	Top2a	21973	topoisomerase (DNA) II alpha
1455869_at
1457666_s_at
1458297_s_at	Marco	17167	macrophage receptor with collagenous structure
1415989_at	Vcam1	22329	vascular cell adhesion molecule 1
1416295_a_at	Il2rg	16186	interleukin 2 receptor, gamma chain
1416431_at	Tubb6	67951	tubulin, beta 6 class V
1417063_at	C1qb	12260	complement component 1, q subcomponent, beta polypeptide
1417168_a_at	Usp2	53376	ubiquitin specific peptidase 2
1417169_at	Usp2	53376	ubiquitin specific peptidase 2
1417185_at	Ly6a	110454	lymphocyte antigen 6 complex, locus A
1417266_at	Ccl6	20305	chemokine (C-C motif) ligand 6
1417267_s_at	Fkbp11	66120	FK506 binding protein 11
1417381_at	C1qa	12259	complement component 1, q subcomponent, alpha polypeptide
1417709_at	Cyp46a1	13116	cytochrome P450, family 46, subfamily a, polypeptide 1
1417880_at	G6pc	14377	glucose-6-phosphatase, catalytic
1418174_at	Dbp	13170	D site albumin promoter binding protein
1418206_at	Sdf2l1	64136	stromal cell-derived factor 2-like 1
1418288_at	Lpin1	14245	lipin 1
1418652_at	Cxcl9	17329	chemokine (C-X-C motif) ligand 9
1419209_at	Cxcl1	14825	chemokine (C-X-C motif) ligand 1
1419394_s_at	S100a8	20201	S100 calcium binding protein A8 (calgranulin A)
1419573_a_at	Lgals1	16852	lectin, galactose binding, soluble 1
1419598_at	Ms4a6d	68774	membrane-spanning 4-domains, subfamily A, member 6D
1419599_s_at	Ms4a6d	68774	membrane-spanning 4-domains, subfamily A, member 6D
1419627_s_at	Clec4n	56620	C-type lectin domain family 4, member n
1419762_at	Ubd	24108	ubiquitin D

## Sheet: 3-day GC vs. NGC
Affymetrix ID	Gene Symbol	Entrez ID	Description
1415899_at	Junb	16477	Jun-B oncogene
1417065_at	Egr1	13653	early growth response 1
1417991_at	Dio1	13370
1419582_at	Cyp2c55	72082	cytochrome P450, family 2, subfamily c, polypeptide 55
1421041_s_at
1422257_s_at	Cyp2b10	13088	cytochrome P450, family 2, subfamily b, polypeptide 10
1423100_at	Fos	14281	FBJ osteosarcoma oncogene
1423891_at	Gstt3	103140	glutathione S-transferase, theta 3
1426906_at
1427473_at	Gstm3	14864	glutathione S-transferase, mu 3
1443137_at
1449375_at	Ces2a	102022	carboxylesterase 2A
1452231_x_at
1453851_a_at	Gadd45g	23882	growth arrest and DNA-damage-inducible 45 gamma
1415777_at	Pnliprp1	18946	pancreatic lipase related protein 1
1416250_at	Btg2	12227	B cell translocation gene 2, anti-proliferative
1416318_at	Serpinb1a	66222	serine (or cysteine) peptidase inhibitor, clade B, member 1a
1419075_s_at
1419094_at	Cyp2c37	13096	cytochrome P450, family 2. subfamily c, polypeptide 37
1422735_at	Foxq1	15220	forkhead box Q1
1423410_at	Meig1	104362	meiosis expressed gene 1
1423556_at	Akr1b7	11997	aldo-keto reductase family 1, member B7
1424245_at
1424977_at	Ppp1r42	69312	protein phosphatase 1, regulatory subunit 42
1425645_s_at	Cyp2b10	13088	cytochrome P450, family 2, subfamily b, polypeptide 10
1425895_a_at	Id1	15901	inhibitor of DNA binding 1
1427474_s_at	Gstm3	14864	glutathione S-transferase, mu 3
1431174_at	A930036K24Rik	77829
1438452_at	Nebl	74103	nebulette
1438558_x_at	Foxq1	15220	forkhead box Q1
1448272_at	Btg2	12227	B cell translocation gene 2, anti-proliferative
1448775_at
1449498_at	Marco	17167	macrophage receptor with collagenous structure
1450788_at	Saa1	20208	serum amyloid A 1
1450826_a_at	Saa3	20210	serum amyloid A 3
1451612_at	Mt1	17748	metallothionein 1
1451787_at	Cyp2b10	13088	cytochrome P450, family 2, subfamily b, polypeptide 10
1454067_a_at	4931406C07Rik	70984	RIKEN cDNA 4931406C07 gene
1455457_at	Cyp2c54	404195	cytochrome P450, family 2, subfamily c, polypeptide 54
1460212_at	Gnat1	14685	guanine nucleotide binding protein, alpha transducing 1
1460258_at	Lect1	16840	leukocyte cell derived chemotaxin 1
1416022_at	Fabp5	16592	fatty acid binding protein 5, epidermal
1416411_at	Gstm2	14863	glutathione S-transferase, mu 2
1416452_at	Oat	18242	ornithine aminotransferase
1416664_at	Cdc20	107995	cell division cycle 20
1417017_at	Cyp17a1	13074	cytochrome P450, family 17, subfamily a, polypeptide 1
1417290_at	Lrg1	76905	leucine-rich alpha-2-glycoprotein 1
1417419_at	Ccnd1	12443	cyclin D1
1417420_at	Ccnd1	12443	cyclin D1
1418652_at	Cxcl9	17329	chemokine (C-X-C motif) ligand 9
1418697_at	Inmt	21743	indolethylamine N-methyltransferase
1418930_at	Cxcl10	15945	chemokine (C-X-C motif) ligand 10
1419209_at	Cxcl1	14825	chemokine (C-X-C motif) ligand 1
1419394_s_at	S100a8	20201	S100 calcium binding protein A8 (calgranulin A)
1419669_at	Prtn3	19152	proteinase 3

## Sheet: 14-day GC vs. NGC
Affymetrix ID	Gene Symbol	Entrez ID	Description
1417065_at	Egr1	13653	early growth response 1
1417991_at	Dio1	13370
1419582_at	Cyp2c55	72082	cytochrome P450, family 2, subfamily c, polypeptide 55
1449498_at	Marco	17167	macrophage receptor with collagenous structure
1450826_a_at	Saa3	20210	serum amyloid A 3
1451787_at	Cyp2b10	13088	cytochrome P450, family 2, subfamily b, polypeptide 10
1458297_s_at	Marco	17167	macrophage receptor with collagenous structure
1416318_at	Serpinb1a	66222	serine (or cysteine) peptidase inhibitor, clade B, member 1a
1417266_at	Ccl6	20305	chemokine (C-C motif) ligand 6
1417268_at	Cd14	12475	CD14 antigen
1417507_at	Cyb561	13056	cytochrome b-561
1417880_at	G6pc	14377	glucose-6-phosphatase, catalytic
1418653_at	Cyp2c50	107141	cytochrome P450, family 2, subfamily c, polypeptide 50
1419430_at	Cyp26a1	13082	cytochrome P450, family 26, subfamily a, polypeptide 1
1421679_a_at	Cdkn1a	12575	cyclin-dependent kinase inhibitor 1A (P21)
1422257_s_at	Cyp2b10	13088	cytochrome P450, family 2, subfamily b, polypeptide 10
1423556_at	Akr1b7	11997	aldo-keto reductase family 1, member B7
1424638_at	Cdkn1a	12575	cyclin-dependent kinase inhibitor 1A (P21)
1424923_at	Serpina3g	20715
1425645_s_at	Cyp2b10	13088	cytochrome P450, family 2, subfamily b, polypeptide 10
1427167_at	Armcx4	100503043	armadillo repeat containing, X-linked 4
1427747_a_at	Lcn2	16819	lipocalin 2
1430893_at	Mup10	100039008	major urinary protein 10
1438452_at	Nebl	74103	nebulette
1442025_a_at
1443889_at	9030619P08Rik	105892	RIKEN cDNA 9030619P08 gene
1449409_at	Sult1c2	69083	sulfotransferase family, cytosolic, 1C, member 2
1455457_at	Cyp2c54	404195	cytochrome P450, family 2, subfamily c, polypeptide 54
1415899_at	Junb	16477	Jun-B oncogene
1416250_at	Btg2	12227	B cell translocation gene 2, anti-proliferative
1417067_s_at	Adck3	67426	aarF domain containing kinase 3
1418138_at	Sult1d1	53315	sulfotransferase family 1D, member 1
1418174_at	Dbp	13170	D site albumin promoter binding protein
1418240_at	Gbp2	14469	guanylate binding protein 2
1418288_at	Lpin1	14245	lipin 1
1418457_at	Cxcl14	57266	chemokine (C-X-C motif) ligand 14
1418652_at	Cxcl9	17329	chemokine (C-X-C motif) ligand 9
1418776_at	Gbp8	76074	guanylate-binding protein 8
1419075_s_at
1419094_at	Cyp2c37	13096	cytochrome P450, family 2. subfamily c, polypeptide 37
1419209_at	Cxcl1	14825	chemokine (C-X-C motif) ligand 1
1419394_s_at	S100a8	20201	S100 calcium binding protein A8 (calgranulin A)
1419599_s_at	Ms4a6d	68774	membrane-spanning 4-domains, subfamily A, member 6D
1419762_at	Ubd	24108	ubiquitin D

## Sheet: 3-day GC vs. NC
Affymetrix ID	Gene Symbol	Entrez ID	Description
1417063_at	C1qb	12260	complement component 1, q subcomponent, beta polypeptide
1419319_at	Saa4	20211	serum amyloid A 4
1420899_at	Rab18	19330	RAB18, member RAS oncogene family
1423058_at	Capza2	12343	capping protein (actin filament) muscle Z-line, alpha 2
1427826_a_at	Slco1b2	28253	solute carrier organic anion transporter family, member 1b2
1431645_a_at	Gdi2	14569	guanosine diphosphate (GDP) dissociation inhibitor 2
1432211_a_at	Fbxo9	71538	f-box protein 9
1432344_a_at	Aplp2	11804	amyloid beta (A4) precursor-like protein 2
1448482_at	Slc39a8	67547	solute carrier family 39 (metal ion transporter), member 8
1449526_a_at	Gdpd3	68616	glycerophosphodiester phosphodiesterase domain containing 3
1450007_at
1451602_at	Snx6	72183	sorting nexin 6
1451651_at	Vsig4	278180	V-set and immunoglobulin domain containing 4
1454875_a_at	Rbbp4	19646	retinoblastoma binding protein 4
1456080_a_at	Serinc3	26943	serine incorporator 3
1417033_at	Ube2g2	22213	ubiquitin-conjugating enzyme E2G 2
1417381_at	C1qa	12259	complement component 1, q subcomponent, alpha polypeptide
1418652_at	Cxcl9	17329	chemokine (C-X-C motif) ligand 9
1418823_at	Arf6	11845	ADP-ribosylation factor 6
1419096_at	Apom	55938	apolipoprotein M
1420867_at	Tmed2	56334	transmembrane emp24 domain trafficking protein 2
1420942_s_at	Rgs5	19737	regulator of G-protein signaling 5
1421013_at	Pitpnb	56305	phosphatidylinositol transfer protein, beta
1421041_s_at
1425631_at	Ppp1r3c	53412	protein phosphatase 1, regulatory (inhibitor) subunit 3C
1427473_at	Gstm3	14864	glutathione S-transferase, mu 3
1427474_s_at	Gstm3	14864	glutathione S-transferase, mu 3
1437609_at	Ube2u	381534	ubiquitin-conjugating enzyme E2U (putative)
1437772_s_at	Fuca1	71665	fucosidase, alpha-L- 1, tissue
1449193_at	Cd5l	11801	CD5 antigen-like
1449905_at	Clec4f	51811	C-type lectin domain family 4, member f
1452954_at	Ube2c	68612	ubiquitin-conjugating enzyme E2C
1453406_a_at	Rab28	100972	RAB28, member RAS oncogene family
1460550_at	Mtmr11	194126	myotubularin related protein 11
1415674_a_at	Trappc4	60409	trafficking protein particle complex 4
1416132_at	Efr3a	76740	EFR3 homolog A (S. cerevisiae)
1416411_at	Gstm2	14863	glutathione S-transferase, mu 2
1416664_at	Cdc20	107995	cell division cycle 20
1417014_at	Hspb8	80888	heat shock protein 8
1417065_at	Egr1	13653	early growth response 1
1417096_at	Rrp15	67223	ribosomal RNA processing 15 homolog (S. cerevisiae)
1417910_at	Ccna2	12428	cyclin A2
1417991_at	Dio1	13370
1418059_at	Eltd1	170757	EGF, latrophilin seven transmembrane domain containing 1
1418243_at	Fcna	14133	ficolin A
1418287_a_at	Dmbt1	12945	deleted in malignant brain tumors 1
1418930_at	Cxcl10	15945	chemokine (C-X-C motif) ligand 10
1418989_at	Ctse	13034	cathepsin E
1419095_a_at	Apom	55938	apolipoprotein M
1419582_at	Cyp2c55	72082	cytochrome P450, family 2, subfamily c, polypeptide 55
1419816_s_at	Errfi1	74155	ERBB receptor feedback inhibitor 1
1419943_s_at
1420062_at
1420655_at	Pnpla3	116939	patatin-like phospholipase domain containing 3

## Sheet: 14-day GC vs. NC
Affymetrix ID	Gene Symbol	Entrez ID	Description
1416431_at	Tubb6	67951	tubulin, beta 6 class V
1421679_a_at	Cdkn1a	12575	cyclin-dependent kinase inhibitor 1A (P21)
1424638_at	Cdkn1a	12575	cyclin-dependent kinase inhibitor 1A (P21)
1427167_at	Armcx4	100503043	armadillo repeat containing, X-linked 4
1427422_at	Gm6484	624219	predicted gene 6484
1442025_a_at
1447500_at	Cux2	13048	cut-like homeobox 2
1448162_at	Vcam1	22329	vascular cell adhesion molecule 1
1449164_at	Cd68	12514	CD68 antigen
1449498_at	Marco	17167	macrophage receptor with collagenous structure
1450826_a_at	Saa3	20210	serum amyloid A 3
1455869_at
1456292_a_at	Vim	22352	vimentin
1458297_s_at	Marco	17167	macrophage receptor with collagenous structure
1417266_at	Ccl6	20305	chemokine (C-C motif) ligand 6
1418240_at	Gbp2	14469	guanylate binding protein 2
1418930_at	Cxcl10	15945	chemokine (C-X-C motif) ligand 10
1419599_s_at	Ms4a6d	68774	membrane-spanning 4-domains, subfamily A, member 6D
1419627_s_at	Clec4n	56620	C-type lectin domain family 4, member n
1420249_s_at	Ccl6	20305	chemokine (C-C motif) ligand 6
1421551_s_at	Ifi202b	26388	interferon activated gene 202B
1422925_s_at	Acot3	171281	acyl-CoA thioesterase 3
1423760_at	Cd44	12505	CD44 antigen
1424140_at	Gale	74246	galactose-4-epimerase, UDP
1424923_at	Serpina3g	20715
1425951_a_at	Clec4n	56620	C-type lectin domain family 4, member n
1426808_at	Lgals3	16854	lectin, galactose binding, soluble 3
1427126_at	Hspa1b	15511	heat shock protein 1B
1427127_x_at	Hspa1b	15511	heat shock protein 1B
1429379_at	Lyve1	114332	lymphatic vessel endothelial hyaluronan receptor 1
1434376_at	Cd44	12505	CD44 antigen
1435405_at	Setd4	224440	SET domain containing 4
1436530_at
1440899_at	Fmo5	14263	flavin containing monooxygenase 5
1443147_at
1449009_at
1452035_at	Col4a1	12826	collagen, type IV, alpha 1
1452388_at	Hspa1a	193740	heat shock protein 1A
1454694_a_at	Top2a	21973	topoisomerase (DNA) II alpha
1456812_at	Abcd2	26874	ATP-binding cassette, sub-family D (ALD), member 2
1457666_s_at
1415989_at	Vcam1	22329	vascular cell adhesion molecule 1
1416295_a_at	Il2rg	16186	interleukin 2 receptor, gamma chain
1417017_at	Cyp17a1	13074	cytochrome P450, family 17, subfamily a, polypeptide 1
1417023_a_at	Fabp4	11770	fatty acid binding protein 4, adipocyte
1417168_a_at	Usp2	53376	ubiquitin specific peptidase 2
1417185_at	Ly6a	110454	lymphocyte antigen 6 complex, locus A
1417268_at	Cd14	12475	CD14 antigen
1418174_at	Dbp	13170	D site albumin promoter binding protein
1418191_at	Usp18	24110	ubiquitin specific peptidase 18
1418206_at	Sdf2l1	64136	stromal cell-derived factor 2-like 1
1418293_at	Ifit2	15958	interferon-induced protein with tetratricopeptide repeats 2
1418392_a_at	Gbp3	55932	guanylate binding protein 3
1418652_at	Cxcl9	17329	chemokine (C-X-C motif) ligand 9
1418826_at	Ms4a6b	69774	membrane-spanning 4-domains, subfamily A, member 6B
1418858_at	Aox3	71724	aldehyde oxidase 3
1418918_at	Igfbp1	16006	insulin-like growth factor binding protein 1
1419075_s_at
1419132_at	Tlr2	24088	toll-like receptor 2
1419430_at	Cyp26a1	13082	cytochrome P450, family 26, subfamily a, polypeptide 1
1419573_a_at	Lgals1	16852	lectin, galactose binding, soluble 1
1419762_at	Ubd	24108	ubiquitin D
1419874_x_at	Zbtb16	235320	zinc finger and BTB domain containing 16
1420394_s_at
1420531_at	Hsd3b5	15496	hydroxy-delta-5-steroid dehydrogenase, 3 beta- and steroid delta-isomerase 5
1420563_at	Gria3	53623	glutamate receptor, ionotropic, AMPA3 (alpha 3)
1420603_s_at
1420655_at	Pnpla3	116939	patatin-like phospholipase domain containing 3
1421008_at	Rsad2	58185	radical S-adenosyl methionine domain containing 2
1421009_at	Rsad2	58185	radical S-adenosyl methionine domain containing 2
1421041_s_at
1421262_at	Lipg	16891	lipase, endothelial
1421669_at	Sult3a1	57430	sulfotransferase family 3A, member 1
1421741_at	Cyp3a16	13114	cytochrome P450, family 3, subfamily a, polypeptide 16
1421852_at	Kcnk5	16529	potassium channel, subfamily K, member 5
1422100_at	Cyp7a1	13122	cytochrome P450, family 7, subfamily a, polypeptide 1

## Sheet: 3-day NGC vs. NC
Affymetrix ID	Gene Symbol	Entrez ID	Description
1416411_at	Gstm2	14863	glutathione S-transferase, mu 2
1419075_s_at
1419582_at	Cyp2c55	72082	cytochrome P450, family 2, subfamily c, polypeptide 55
1421040_a_at	Gsta2	14858	glutathione S-transferase, alpha 2 (Yc2)
1421041_s_at
1422257_s_at	Cyp2b10	13088	cytochrome P450, family 2, subfamily b, polypeptide 10
1423556_at	Akr1b7	11997	aldo-keto reductase family 1, member B7
1424245_at
1425645_s_at	Cyp2b10	13088	cytochrome P450, family 2, subfamily b, polypeptide 10
1427473_at	Gstm3	14864	glutathione S-transferase, mu 3
1427474_s_at	Gstm3	14864	glutathione S-transferase, mu 3
1443137_at
1449326_x_at	Saa2	20209	serum amyloid A 2
1449375_at	Ces2a	102022	carboxylesterase 2A
1449526_a_at	Gdpd3	68616	glycerophosphodiester phosphodiesterase domain containing 3
1450788_at	Saa1	20208	serum amyloid A 1
1451651_at	Vsig4	278180	V-set and immunoglobulin domain containing 4
1451787_at	Cyp2b10	13088	cytochrome P450, family 2, subfamily b, polypeptide 10
1452954_at	Ube2c	68612	ubiquitin-conjugating enzyme E2C
1415849_s_at	Stmn1	16765	stathmin 1
1416076_at
1416299_at	Shcbp1	20419	Shc SH2-domain binding protein 1
1416664_at	Cdc20	107995	cell division cycle 20
1417821_at	D17H6S56E-5	110956
1417822_at	D17H6S56E-5	110956
1417910_at	Ccna2	12428	cyclin A2
1419513_a_at	Ect2	13605	ect2 oncogene
1419943_s_at
1421430_at	Rad51b	19363	RAD51-like 1 (S. cerevisiae)
1422557_s_at	Mt1	17748	metallothionein 1
1423100_at	Fos	14281	FBJ osteosarcoma oncogene
1424278_a_at	Birc5	11799	baculoviral IAP repeat-containing 5
1424835_at	Gstm4	14865	glutathione S-transferase, mu 4
1424943_at	Cyp4a31	666168	cytochrome P450, family 4, subfamily a, polypeptide 31
1424977_at	Ppp1r42	69312	protein phosphatase 1, regulatory subunit 42
1425627_x_at	Gstm1	14862	glutathione S-transferase, mu 1
1425829_a_at	Steap4	117167	STEAP family member 4
1426817_at	Mki67	17345	antigen identified by monoclonal antibody Ki 67
1428304_at	Esco2	71988	establishment of cohesion 1 homolog 2 (S. cerevisiae)
1428942_at	Mt2	17750	metallothionein 2
1433876_at
1434437_x_at	Rrm2	20135	ribonucleotide reductase M2
1434748_at	Ckap2	80986	cytoskeleton associated protein 2
1436847_s_at	Cdca8	52276	cell division cycle associated 8
1439377_x_at	Cdc20	107995	cell division cycle 20
1448205_at
1448314_at	Cdk1	12534	cyclin-dependent kinase 1
1448627_s_at	Pbk	52033	PDZ binding kinase
1450920_at	Ccnb2	12442	cyclin B2
1452040_a_at	Cdca3	14793	cell division cycle associated 3
1452242_at	Cep55	74107	centrosomal protein 55
1454694_a_at	Top2a	21973	topoisomerase (DNA) II alpha
1455869_at
1415777_at	Pnliprp1	18946	pancreatic lipase related protein 1
1416251_at	Mcm6	17219	minichromosome maintenance deficient 6 (MIS5 homolog, S. pombe) (S. cerevisiae)

## Sheet: 14-day NGC.vs.NC
Affymetrix ID	Gene Symbol	Entrez ID	Description
1417065_at	Egr1	13653	early growth response 1
1419394_s_at	S100a8	20201	S100 calcium binding protein A8 (calgranulin A)
1419582_at	Cyp2c55	72082	cytochrome P450, family 2, subfamily c, polypeptide 55
1422257_s_at	Cyp2b10	13088	cytochrome P450, family 2, subfamily b, polypeptide 10
1425645_s_at	Cyp2b10	13088	cytochrome P450, family 2, subfamily b, polypeptide 10
1427422_at	Gm6484	624219	predicted gene 6484
1438617_at	Serpina7	331535	serine (or cysteine) peptidase inhibitor, clade A (alpha-1 antiproteinase, antitrypsin), member 7
1443147_at
1444296_a_at	Serpina4-ps1	321018
1444297_at	Serpina4-ps1	321018
1448666_s_at	Tob2	57259	transducer of ERBB2, 2
1451787_at	Cyp2b10	13088	cytochrome P450, family 2, subfamily b, polypeptide 10
1417930_at	Nab2	17937	Ngfi-A binding protein 2
1421008_at	Rsad2	58185	radical S-adenosyl methionine domain containing 2
1421041_s_at
1422533_at	Cyp51	13121	cytochrome P450, family 51
1423555_a_at	Ifi44	99899	interferon-induced protein 44
1423556_at	Akr1b7	11997	aldo-keto reductase family 1, member B7
1428923_at	Ppp1r3g	76487	protein phosphatase 1, regulatory (inhibitor) subunit 3G
1435572_at	2310014L17Rik	381845	RIKEN cDNA 2310014L17 gene
1438452_at	Nebl	74103	nebulette
1443870_at	Abcc4	239273	ATP-binding cassette, sub-family C (CFTR/MRP), member 4
1450611_at	Orm3	18407	orosomucoid 3
1452544_x_at	H2-D1	14964	histocompatibility 2, D region locus 1
1455869_at
1416251_at	Mcm6	17219	minichromosome maintenance deficient 6 (MIS5 homolog, S. pombe) (S. cerevisiae)
1416318_at	Serpinb1a	66222	serine (or cysteine) peptidase inhibitor, clade B, member 1a
1417185_at	Ly6a	110454	lymphocyte antigen 6 complex, locus A
1417403_at	Elovl6	170439	ELOVL family member 6, elongation of long chain fatty acids (yeast)
1417420_at	Ccnd1	12443	cyclin D1
1417991_at	Dio1	13370
1418174_at	Dbp	13170	D site albumin promoter binding protein
1419349_a_at	Cyp2d9	13105	cytochrome P450, family 2, subfamily d, polypeptide 9
1419523_at	Cyp3a13	13113	cytochrome P450, family 3, subfamily a, polypeptide 13
1420447_at	Sult1e1	20860	sulfotransferase family 1E, member 1
1420655_at	Pnpla3	116939	patatin-like phospholipase domain containing 3
1421009_at	Rsad2	58185	radical S-adenosyl methionine domain containing 2
1421037_at	Npas2	18143	neuronal PAS domain protein 2
1421040_a_at	Gsta2	14858	glutathione S-transferase, alpha 2 (Yc2)
1421087_at	Per3	18628	period homolog 3 (Drosophila)
1421430_at	Rad51b	19363	RAD51-like 1 (S. cerevisiae)
1421551_s_at	Ifi202b	26388	interferon activated gene 202B
1421571_a_at
1423891_at	Gstt3	103140	glutathione S-transferase, theta 3
