# Supplementary material for: A Toxicogenomic Approach for the Prediction of Murine Hepatocarcinogenesis Using Ensemble Feature Selection
Source: PLoS One. 2013 Sep 10;8(9):e73938. doi: 10.1371/journal.pone.0073938 (PMC3769381; doi:10.1371/journal.pone.0073938)
Supplement: Table S3 — mRNA signatures extracted with SVM and SVM-RFE. The Excel sheets contain the Affymetrix IDs of the probesets selected by the following ensemble of feature selection methods: Support Vector Machines (SVM) and SVM-based Recursive Feature Elimination (SVM-RFE). If possible the corresponding gene symbol, EntrezGene ID and description are provided for each probeset. (XLS) [file pone.0073938.s008.xls]

## Sheet: Info
Methods used for feature selection:
SVM	Support Vector Machines
SVM-RFE	SVM-based Recursive Feature Elimination
Compound classes:
C	Carcinogen
NC	Non-carcinogen
GC	Genotoxic carcinogen
NGC	Nongenotoxic carcinogen
The following sheets contain the Affymetrix IDs of the probesets selected by the feature selection methods stated above. If possible the corresponding gene symbol, EntrezGene ID and description are provided for each probeset.

## Sheet: 3-day C vs. NC
Affymetrix ID	Gene Symbol	Entrez ID	Description
1417910_at	Ccna2	12428	cyclin A2
1418174_at	Dbp	13170	D site albumin promoter binding protein
1418918_at	Igfbp1	16006	insulin-like growth factor binding protein 1
1419426_s_at
1419582_at	Cyp2c55	72082	cytochrome P450, family 2, subfamily c, polypeptide 55
1420941_at	Rgs5	19737	regulator of G-protein signaling 5
1421041_s_at
1424278_a_at	Birc5	11799	baculoviral IAP repeat-containing 5
1426817_at	Mki67	17345	antigen identified by monoclonal antibody Ki 67
1427473_at	Gstm3	14864	glutathione S-transferase, mu 3
1427474_s_at	Gstm3	14864	glutathione S-transferase, mu 3
1431213_a_at
1438211_s_at	Dbp	13170	D site albumin promoter binding protein
1438852_x_at	Mcm6	17219	minichromosome maintenance deficient 6 (MIS5 homolog, S. pombe) (S. cerevisiae)
1439377_x_at	Cdc20	107995	cell division cycle 20
1450826_a_at	Saa3	20210	serum amyloid A 3
1450920_at	Ccnb2	12442	cyclin B2
1452954_at	Ube2c	68612	ubiquitin-conjugating enzyme E2C
1454694_a_at	Top2a	21973	topoisomerase (DNA) II alpha
1455869_at
1458176_at	Per3	18628	period homolog 3 (Drosophila)
1416664_at	Cdc20	107995	cell division cycle 20
1418287_a_at	Dmbt1	12945	deleted in malignant brain tumors 1
1418652_at	Cxcl9	17329	chemokine (C-X-C motif) ligand 9
1418930_at	Cxcl10	15945	chemokine (C-X-C motif) ligand 10
1419394_s_at	S100a8	20201	S100 calcium binding protein A8 (calgranulin A)
1419430_at	Cyp26a1	13082	cytochrome P450, family 26, subfamily a, polypeptide 1
1420062_at
1421040_a_at	Gsta2	14858	glutathione S-transferase, alpha 2 (Yc2)
1422557_s_at	Mt1	17748	metallothionein 1
1425394_at	BC023105	667597
1428670_at	2610305J24Rik	100034733
1437609_at	Ube2u	381534	ubiquitin-conjugating enzyme E2U (putative)
1441445_at	Per3	18628	period homolog 3 (Drosophila)
1445562_at
1449526_a_at	Gdpd3	68616	glycerophosphodiester phosphodiesterase domain containing 3
1451827_a_at	Nox4	50490	NADPH oxidase 4
1460550_at	Mtmr11	194126	myotubularin related protein 11
1415812_at	Gsn	227753	gelsolin
1415949_at	Cpe	12876	carboxypeptidase E
1416251_at	Mcm6	17219	minichromosome maintenance deficient 6 (MIS5 homolog, S. pombe) (S. cerevisiae)
1416411_at	Gstm2	14863	glutathione S-transferase, mu 2
1416454_s_at	Acta2	11475	actin, alpha 2, smooth muscle, aorta
1416776_at	Crym	12971	crystallin, mu
1417185_at	Ly6a	110454	lymphocyte antigen 6 complex, locus A
1417370_at	Tff3	21786	trefoil factor 3, intestinal
1417409_at	Jun	16476	Jun oncogene
1417600_at	Slc15a2	57738	solute carrier family 15 (H+/peptide transporter), member 2
1417821_at	D17H6S56E-5	110956
1417851_at	Cxcl13	55985	chemokine (C-X-C motif) ligand 13
1417880_at	G6pc	14377	glucose-6-phosphatase, catalytic
1417920_at	Amn	93835	amnionless
1418457_at	Cxcl14	57266	chemokine (C-X-C motif) ligand 14
1418511_at	Dpt	56429	dermatopontin
1418726_a_at	Tnnt2	21956	troponin T2, cardiac
1418989_at	Ctse	13034	cathepsin E
1419144_at	Cd163	93671	CD163 antigen
1419751_x_at	Slc22a27	171405	solute carrier family 22, member 27
1419762_at	Ubd	24108	ubiquitin D
1420549_at	Gbp1	14468	guanylate binding protein 1
1420942_s_at	Rgs5	19737	regulator of G-protein signaling 5
1420984_at	Pctp	18559	phosphatidylcholine transfer protein
1421037_at	Npas2	18143	neuronal PAS domain protein 2
1421087_at	Per3	18628	period homolog 3 (Drosophila)
1421430_at	Rad51b	19363	RAD51-like 1 (S. cerevisiae)
1421818_at	Bcl6	12053	B cell leukemia/lymphoma 6
1422230_s_at

## Sheet: 14-day C vs. NC
Affymetrix ID	Gene Symbol	Entrez ID	Description
1416630_at	Id3	15903	inhibitor of DNA binding 3
1417065_at	Egr1	13653	early growth response 1
1419430_at	Cyp26a1	13082	cytochrome P450, family 26, subfamily a, polypeptide 1
1419582_at	Cyp2c55	72082	cytochrome P450, family 2, subfamily c, polypeptide 55
1420447_at	Sult1e1	20860	sulfotransferase family 1E, member 1
1420655_at	Pnpla3	116939	patatin-like phospholipase domain containing 3
1421040_a_at	Gsta2	14858	glutathione S-transferase, alpha 2 (Yc2)
1421041_s_at
1422257_s_at	Cyp2b10	13088	cytochrome P450, family 2, subfamily b, polypeptide 10
1423100_at	Fos	14281	FBJ osteosarcoma oncogene
1424245_at
1425645_s_at	Cyp2b10	13088	cytochrome P450, family 2, subfamily b, polypeptide 10
1425895_a_at	Id1	15901	inhibitor of DNA binding 1
1427422_at	Gm6484	624219	predicted gene 6484
1427473_at	Gstm3	14864	glutathione S-transferase, mu 3
1427474_s_at	Gstm3	14864	glutathione S-transferase, mu 3
1428923_at	Ppp1r3g	76487	protein phosphatase 1, regulatory (inhibitor) subunit 3G
1433876_at
1437093_at	Dnaic1	68922	dynein, axonemal, intermediate chain 1
1437094_x_at	Dnaic1	68922	dynein, axonemal, intermediate chain 1
1442340_x_at	Cyr61	16007	cysteine rich protein 61
1443870_at	Abcc4	239273	ATP-binding cassette, sub-family C (CFTR/MRP), member 4
1444032_at
1447845_s_at	Vnn1	22361	vanin 1
1451787_at	Cyp2b10	13088	cytochrome P450, family 2, subfamily b, polypeptide 10
1455869_at
1457823_at	Cyr61	16007	cysteine rich protein 61
1415899_at	Junb	16477	Jun-B oncogene
1418102_at	Hes1	15205	hairy and enhancer of split 1 (Drosophila)
1418652_at	Cxcl9	17329	chemokine (C-X-C motif) ligand 9
1419394_s_at	S100a8	20201	S100 calcium binding protein A8 (calgranulin A)
1420603_s_at
1421818_at	Bcl6	12053	B cell leukemia/lymphoma 6
1422230_s_at
1422916_at
1422973_a_at	Thrsp	21835	thyroid hormone responsive
1423891_at	Gstt3	103140	glutathione S-transferase, theta 3
1425589_at	Hsd17b13	243168	hydroxysteroid (17-beta) dehydrogenase 13
1427963_s_at	Rdh9	103142	retinol dehydrogenase 9
1429184_at
1431213_a_at
1438452_at	Nebl	74103	nebulette
1447791_s_at	Gna14	14675	guanine nucleotide binding protein, alpha 14
1449002_at	Phlda3	27280	pleckstrin homology-like domain, family A, member 3
1453596_at	Id2	15902	inhibitor of DNA binding 2
1455457_at	Cyp2c54	404195	cytochrome P450, family 2, subfamily c, polypeptide 54
1457871_at	Colec10	239447	collectin sub-family member 10
1457915_at	Mettl20	320204	methyltransferase like 20
1415822_at	Scd2	20250	stearoyl-Coenzyme A desaturase 2
1416318_at	Serpinb1a	66222	serine (or cysteine) peptidase inhibitor, clade B, member 1a
1416776_at	Crym	12971	crystallin, mu
1417185_at	Ly6a	110454	lymphocyte antigen 6 complex, locus A
1417370_at	Tff3	21786	trefoil factor 3, intestinal
1417481_at	Ramp1	51801	receptor (calcitonin) activity modifying protein 1
1417930_at	Nab2	17937	Ngfi-A binding protein 2
1418457_at	Cxcl14	57266	chemokine (C-X-C motif) ligand 14
1418486_at	Vnn1	22361	vanin 1
1418653_at	Cyp2c50	107141	cytochrome P450, family 2, subfamily c, polypeptide 50
1418930_at	Cxcl10	15945	chemokine (C-X-C motif) ligand 10
1418989_at	Ctse	13034	cathepsin E
1419094_at	Cyp2c37	13096	cytochrome P450, family 2. subfamily c, polypeptide 37
1419669_at	Prtn3	19152	proteinase 3
1421008_at	Rsad2	58185	radical S-adenosyl methionine domain containing 2
1421009_at	Rsad2	58185	radical S-adenosyl methionine domain containing 2
1421203_at	Chrna4	11438	cholinergic receptor, nicotinic, alpha polypeptide 4
1421262_at	Lipg	16891	lipase, endothelial

## Sheet: 3-day GC vs. NGC
Affymetrix ID	Gene Symbol	Entrez ID	Description
1415899_at	Junb	16477	Jun-B oncogene
1417065_at	Egr1	13653	early growth response 1
1418174_at	Dbp	13170	D site albumin promoter binding protein
1419582_at	Cyp2c55	72082	cytochrome P450, family 2, subfamily c, polypeptide 55
1421087_at	Per3	18628	period homolog 3 (Drosophila)
1422257_s_at	Cyp2b10	13088	cytochrome P450, family 2, subfamily b, polypeptide 10
1423556_at	Akr1b7	11997	aldo-keto reductase family 1, member B7
1425099_a_at	Arntl	11865	aryl hydrocarbon receptor nuclear translocator-like
1425645_s_at	Cyp2b10	13088	cytochrome P450, family 2, subfamily b, polypeptide 10
1427473_at	Gstm3	14864	glutathione S-transferase, mu 3
1431940_at	LOC74457	74457
1433733_a_at	Cry1	12952	cryptochrome 1 (photolyase-like)
1438211_s_at	Dbp	13170	D site albumin promoter binding protein
1438596_at
1438862_at
1443137_at
1449498_at	Marco	17167	macrophage receptor with collagenous structure
1450826_a_at	Saa3	20210	serum amyloid A 3
1451787_at	Cyp2b10	13088	cytochrome P450, family 2, subfamily b, polypeptide 10
1458176_at	Per3	18628	period homolog 3 (Drosophila)
1417991_at	Dio1	13370
1418652_at	Cxcl9	17329	chemokine (C-X-C motif) ligand 9
1420603_s_at
1421037_at	Npas2	18143	neuronal PAS domain protein 2
1421041_s_at
1423891_at	Gstt3	103140	glutathione S-transferase, theta 3
1424857_a_at	Trim34a	94094	tripartite motif-containing 34A
1424977_at	Ppp1r42	69312	protein phosphatase 1, regulatory subunit 42
1427747_a_at	Lcn2	16819	lipocalin 2
1431174_at	A930036K24Rik	77829
1433876_at
1435188_at	Gm129	229599	predicted gene 129
1436200_at	Lonrf3	74365	LON peptidase N-terminal domain and ring finger 3
1438758_at	Adi1	104923	acireductone dioxygenase 1
1439342_at	Clpx	270166	caseinolytic peptidase X (E.coli)
1442243_at	Per3	18628	period homolog 3 (Drosophila)
1443870_at	Abcc4	239273	ATP-binding cassette, sub-family C (CFTR/MRP), member 4
1449009_at
1449375_at	Ces2a	102022	carboxylesterase 2A
1459145_at	A930033H14Rik	320700
1460212_at	Gnat1	14685	guanine nucleotide binding protein, alpha transducing 1
1415777_at	Pnliprp1	18946	pancreatic lipase related protein 1
1416022_at	Fabp5	16592	fatty acid binding protein 5, epidermal
1416318_at	Serpinb1a	66222	serine (or cysteine) peptidase inhibitor, clade B, member 1a
1416411_at	Gstm2	14863	glutathione S-transferase, mu 2
1416773_at	Wee1	22390	WEE 1 homolog 1 (S. pombe)
1416854_at	Slc34a2	20531	solute carrier family 34 (sodium phosphate), member 2
1416958_at	Nr1d2	353187	nuclear receptor subfamily 1, group D, member 2
1417017_at	Cyp17a1	13074	cytochrome P450, family 17, subfamily a, polypeptide 1
1417067_s_at	Adck3	67426	aarF domain containing kinase 3
1417290_at	Lrg1	76905	leucine-rich alpha-2-glycoprotein 1
1417419_at	Ccnd1	12443	cyclin D1
1417420_at	Ccnd1	12443	cyclin D1
1417880_at	G6pc	14377	glucose-6-phosphatase, catalytic
1418028_at	Dct	13190	dopachrome tautomerase
1418457_at	Cxcl14	57266	chemokine (C-X-C motif) ligand 14
1418857_at	Slc13a2	20500	solute carrier family 13 (sodium-dependent dicarboxylate transporter), member 2
1418918_at	Igfbp1	16006	insulin-like growth factor binding protein 1
1418932_at	Nfil3	18030	nuclear factor, interleukin 3, regulated
1419075_s_at
1419094_at	Cyp2c37	13096	cytochrome P450, family 2. subfamily c, polypeptide 37
1419209_at	Cxcl1	14825	chemokine (C-X-C motif) ligand 1
1419394_s_at	S100a8	20201	S100 calcium binding protein A8 (calgranulin A)
1419430_at	Cyp26a1	13082	cytochrome P450, family 26, subfamily a, polypeptide 1
1419669_at	Prtn3	19152	proteinase 3
1419762_at	Ubd	24108	ubiquitin D

## Sheet: 14-day GC vs.NGC
Affymetrix ID	Gene Symbol	Entrez ID	Description
1415822_at	Scd2	20250	stearoyl-Coenzyme A desaturase 2
1417065_at	Egr1	13653	early growth response 1
1417991_at	Dio1	13370
1419582_at	Cyp2c55	72082	cytochrome P450, family 2, subfamily c, polypeptide 55
1422257_s_at	Cyp2b10	13088	cytochrome P450, family 2, subfamily b, polypeptide 10
1423556_at	Akr1b7	11997	aldo-keto reductase family 1, member B7
1425314_at	Gpr98	110789	G protein-coupled receptor 98
1425645_s_at	Cyp2b10	13088	cytochrome P450, family 2, subfamily b, polypeptide 10
1443137_at
1444296_a_at	Serpina4-ps1	321018
1444297_at	Serpina4-ps1	321018
1448092_x_at	Serpina4-ps1	321018
1449409_at	Sult1c2	69083	sulfotransferase family, cytosolic, 1C, member 2
1449498_at	Marco	17167	macrophage receptor with collagenous structure
1450611_at	Orm3	18407	orosomucoid 3
1450826_a_at	Saa3	20210	serum amyloid A 3
1451787_at	Cyp2b10	13088	cytochrome P450, family 2, subfamily b, polypeptide 10
1416318_at	Serpinb1a	66222	serine (or cysteine) peptidase inhibitor, clade B, member 1a
1416658_at	Frzb	20378	frizzled-related protein
1419394_s_at	S100a8	20201	S100 calcium binding protein A8 (calgranulin A)
1419430_at	Cyp26a1	13082	cytochrome P450, family 26, subfamily a, polypeptide 1
1420447_at	Sult1e1	20860	sulfotransferase family 1E, member 1
1420603_s_at
1420722_at	Elovl3	12686	elongation of very long chain fatty acids (FEN1/Elo2, SUR4/Elo3, yeast)-like 3
1422437_at	Col5a2	12832	collagen, type V, alpha 2
1423859_a_at	Ptgds	19215	prostaglandin D2 synthase (brain)
1423860_at	Ptgds	19215	prostaglandin D2 synthase (brain)
1424638_at	Cdkn1a	12575	cyclin-dependent kinase inhibitor 1A (P21)
1424735_at	Slc25a25	227731	solute carrier family 25 (mitochondrial carrier, phosphate carrier), member 25
1427167_at	Armcx4	100503043	armadillo repeat containing, X-linked 4
1434728_at	Gria3	53623	glutamate receptor, ionotropic, AMPA3 (alpha 3)
1438118_x_at	Vim	22352	vimentin
1438452_at	Nebl	74103	nebulette
1438617_at	Serpina7	331535	serine (or cysteine) peptidase inhibitor, clade A (alpha-1 antiproteinase, antitrypsin), member 7
1438752_at	A230058F20Rik	320270
1448162_at	Vcam1	22329	vascular cell adhesion molecule 1
1449002_at	Phlda3	27280	pleckstrin homology-like domain, family A, member 3
1449375_at	Ces2a	102022	carboxylesterase 2A
1450641_at	Vim	22352	vimentin
1450843_a_at	Serpinh1	12406	serine (or cysteine) peptidase inhibitor, clade H, member 1
1452544_x_at	H2-D1	14964	histocompatibility 2, D region locus 1
1455457_at	Cyp2c54	404195	cytochrome P450, family 2, subfamily c, polypeptide 54
1456292_a_at	Vim	22352	vimentin
1457871_at	Colec10	239447	collectin sub-family member 10
1459253_at	1700023H06Rik	69442
1460011_at	Cyp26b1	232174	cytochrome P450, family 26, subfamily b, polypeptide 1
1415777_at	Pnliprp1	18946	pancreatic lipase related protein 1
1416034_at	Cd24a	12484	CD24a antigen
1417017_at	Cyp17a1	13074	cytochrome P450, family 17, subfamily a, polypeptide 1
1417268_at	Cd14	12475	CD14 antigen
1417507_at	Cyb561	13056	cytochrome b-561
1418086_at	Ppp1r14a	68458	protein phosphatase 1, regulatory (inhibitor) subunit 14A
1418287_a_at	Dmbt1	12945	deleted in malignant brain tumors 1
1418536_at
1418653_at	Cyp2c50	107141	cytochrome P450, family 2, subfamily c, polypeptide 50
1419134_at	Rhbg	58176	Rhesus blood group-associated B glycoprotein
1419590_at	Cyp2b9	13094	cytochrome P450, family 2, subfamily b, polypeptide 9
1419627_s_at	Clec4n	56620	C-type lectin domain family 4, member n
1420062_at

## Sheet: 3-day GC vs. NC
Affymetrix ID	Gene Symbol	Entrez ID	Description
1417065_at	Egr1	13653	early growth response 1
1418174_at	Dbp	13170	D site albumin promoter binding protein
1418918_at	Igfbp1	16006	insulin-like growth factor binding protein 1
1419319_at	Saa4	20211	serum amyloid A 4
1420942_s_at	Rgs5	19737	regulator of G-protein signaling 5
1421037_at	Npas2	18143	neuronal PAS domain protein 2
1421087_at	Per3	18628	period homolog 3 (Drosophila)
1425631_at	Ppp1r3c	53412	protein phosphatase 1, regulatory (inhibitor) subunit 3C
1432211_a_at	Fbxo9	71538	f-box protein 9
1438033_at	Tef	21685	thyrotroph embryonic factor
1438211_s_at	Dbp	13170	D site albumin promoter binding protein
1439059_at	Fam199x	245622	family with sequence similarity 199, X-linked
1441445_at	Per3	18628	period homolog 3 (Drosophila)
1442243_at	Per3	18628	period homolog 3 (Drosophila)
1448482_at	Slc39a8	67547	solute carrier family 39 (metal ion transporter), member 8
1448975_s_at
1449347_a_at
1450821_at	Kat2b	18519	K(lysine) acetyltransferase 2B
1450826_a_at	Saa3	20210	serum amyloid A 3
1452954_at	Ube2c	68612	ubiquitin-conjugating enzyme E2C
1454694_a_at	Top2a	21973	topoisomerase (DNA) II alpha
1458176_at	Per3	18628	period homolog 3 (Drosophila)
1460550_at	Mtmr11	194126	myotubularin related protein 11
1417851_at	Cxcl13	55985	chemokine (C-X-C motif) ligand 13
1417880_at	G6pc	14377	glucose-6-phosphatase, catalytic
1417991_at	Dio1	13370
1418652_at	Cxcl9	17329	chemokine (C-X-C motif) ligand 9
1418930_at	Cxcl10	15945	chemokine (C-X-C motif) ligand 10
1419426_s_at
1419762_at	Ubd	24108	ubiquitin D
1420062_at
1420941_at	Rgs5	19737	regulator of G-protein signaling 5
1421653_a_at
1421818_at	Bcl6	12053	B cell leukemia/lymphoma 6
1422557_s_at	Mt1	17748	metallothionein 1
1424505_at	Rmnd1	66084	required for meiotic nuclear division 1 homolog (S. cerevisiae)
1424735_at	Slc25a25	227731	solute carrier family 25 (mitochondrial carrier, phosphate carrier), member 25
1425099_a_at	Arntl	11865	aryl hydrocarbon receptor nuclear translocator-like
1425271_at	Psmc3ip	19183	proteasome (prosome, macropain) 26S subunit, ATPase 3, interacting protein
1426817_at	Mki67	17345	antigen identified by monoclonal antibody Ki 67
1426906_at
1426936_at
1427329_a_at	Ighm	16019
1427351_s_at	Ighm	16019
1427455_x_at
1427473_at	Gstm3	14864	glutathione S-transferase, mu 3
1427474_s_at	Gstm3	14864	glutathione S-transferase, mu 3
1427660_x_at
1428010_at	Timm9	30056	translocase of inner mitochondrial membrane 9
1428670_at	2610305J24Rik	100034733
1428942_at	Mt2	17750	metallothionein 2
1429734_at	4632434I11Rik	74041	RIKEN cDNA 4632434I11 gene
1434158_at	Gmds	218138	GDP-mannose 4, 6-dehydratase
1435628_x_at
1435906_x_at	Gbp2	14469	guanylate binding protein 2
1437162_at
1437609_at	Ube2u	381534	ubiquitin-conjugating enzyme E2U (putative)
1438676_at	Gbp6	100702	guanylate binding protein 6
1438852_x_at	Mcm6	17219	minichromosome maintenance deficient 6 (MIS5 homolog, S. pombe) (S. cerevisiae)
1439055_at	Gm15698	217066
1439780_at	Rpl7l1	66229	ribosomal protein L7-like 1
1440085_at	Eda2r	245527	ectodysplasin A2 receptor
1444588_at
1445111_at
1445562_at
1447927_at
1449002_at	Phlda3	27280	pleckstrin homology-like domain, family A, member 3
1449009_at
1449890_at	Ugt2b37	112417	UDP glucuronosyltransferase 2 family, polypeptide B37
1451651_at	Vsig4	278180	V-set and immunoglobulin domain containing 4
1451827_a_at	Nox4	50490	NADPH oxidase 4
1452231_x_at
1452277_at	Arsg	74008	arylsulfatase G
1452417_x_at
1454965_at	Fam171b	241520	family with sequence similarity 171, member B
1455213_at
1455918_at	Adrb3	11556	adrenergic receptor, beta 3
1456084_x_at	Fmod	14264	fibromodulin
1456319_at
1456907_at	Cxcl9	17329	chemokine (C-X-C motif) ligand 9
1457871_at	Colec10	239447	collectin sub-family member 10
1460134_at	9330175E14Rik	320377
1460425_at	1700001C19Rik	75462	RIKEN cDNA 1700001C19 gene
1460713_at	Dnph1	381101	cDNA sequence BC048355
1415812_at	Gsn	227753	gelsolin
1416251_at	Mcm6	17219	minichromosome maintenance deficient 6 (MIS5 homolog, S. pombe) (S. cerevisiae)
1416664_at	Cdc20	107995	cell division cycle 20
1416773_at	Wee1	22390	WEE 1 homolog 1 (S. pombe)
1417063_at	C1qb	12260	complement component 1, q subcomponent, beta polypeptide
1417168_a_at	Usp2	53376	ubiquitin specific peptidase 2

## Sheet: 14-day GC vs. NC
Affymetrix ID	Gene Symbol	Entrez ID	Description
1419430_at	Cyp26a1	13082	cytochrome P450, family 26, subfamily a, polypeptide 1
1420655_at	Pnpla3	116939	patatin-like phospholipase domain containing 3
1421041_s_at
1423100_at	Fos	14281	FBJ osteosarcoma oncogene
1431213_a_at
1437093_at	Dnaic1	68922	dynein, axonemal, intermediate chain 1
1437094_x_at	Dnaic1	68922	dynein, axonemal, intermediate chain 1
1442340_x_at	Cyr61	16007	cysteine rich protein 61
1450843_a_at	Serpinh1	12406	serine (or cysteine) peptidase inhibitor, clade H, member 1
1455869_at
1456733_x_at	Serpinh1	12406	serine (or cysteine) peptidase inhibitor, clade H, member 1
1457823_at	Cyr61	16007	cysteine rich protein 61
1415822_at	Scd2	20250	stearoyl-Coenzyme A desaturase 2
1415899_at	Junb	16477	Jun-B oncogene
1418989_at	Ctse	13034	cathepsin E
1420603_s_at
1421040_a_at	Gsta2	14858	glutathione S-transferase, alpha 2 (Yc2)
1421203_at	Chrna4	11438	cholinergic receptor, nicotinic, alpha polypeptide 4
1425394_at	BC023105	667597
1425589_at	Hsd17b13	243168	hydroxysteroid (17-beta) dehydrogenase 13
1425895_a_at	Id1	15901	inhibitor of DNA binding 1
1427422_at	Gm6484	624219	predicted gene 6484
1429184_at
1434728_at	Gria3	53623	glutamate receptor, ionotropic, AMPA3 (alpha 3)
1444032_at
1448162_at	Vcam1	22329	vascular cell adhesion molecule 1
1449002_at	Phlda3	27280	pleckstrin homology-like domain, family A, member 3
1449498_at	Marco	17167	macrophage receptor with collagenous structure
1449519_at	Gadd45a	13197	growth arrest and DNA-damage-inducible 45 alpha
1452388_at	Hspa1a	193740	heat shock protein 1A
1454906_at	Rarb	218772	retinoic acid receptor, beta
1456354_at	Chrna4	11438	cholinergic receptor, nicotinic, alpha polypeptide 4
1457871_at	Colec10	239447	collectin sub-family member 10
1457915_at	Mettl20	320204	methyltransferase like 20
1460011_at	Cyp26b1	232174	cytochrome P450, family 26, subfamily b, polypeptide 1
1415989_at	Vcam1	22329	vascular cell adhesion molecule 1
1416630_at	Id3	15903	inhibitor of DNA binding 3
1417023_a_at	Fabp4	11770	fatty acid binding protein 4, adipocyte
1417065_at	Egr1	13653	early growth response 1
1417268_at	Cd14	12475	CD14 antigen
1417273_at	Pdk4	27273	pyruvate dehydrogenase kinase, isoenzyme 4
1417370_at	Tff3	21786	trefoil factor 3, intestinal
1417403_at	Elovl6	170439	ELOVL family member 6, elongation of long chain fatty acids (yeast)
1417404_at	Elovl6	170439	ELOVL family member 6, elongation of long chain fatty acids (yeast)
1417481_at	Ramp1	51801	receptor (calcitonin) activity modifying protein 1
1417991_at	Dio1	13370
1418102_at	Hes1	15205	hairy and enhancer of split 1 (Drosophila)
1418288_at	Lpin1	14245	lipin 1
1418457_at	Cxcl14	57266	chemokine (C-X-C motif) ligand 14
1418486_at	Vnn1	22361	vanin 1
1418652_at	Cxcl9	17329	chemokine (C-X-C motif) ligand 9
1418918_at	Igfbp1	16006	insulin-like growth factor binding protein 1
1419573_a_at	Lgals1	16852	lectin, galactose binding, soluble 1
1419582_at	Cyp2c55	72082	cytochrome P450, family 2, subfamily c, polypeptide 55
1419590_at	Cyp2b9	13094	cytochrome P450, family 2, subfamily b, polypeptide 9

## Sheet: 3-day NGC vs. NC
Affymetrix ID	Gene Symbol	Entrez ID	Description
1419582_at	Cyp2c55	72082	cytochrome P450, family 2, subfamily c, polypeptide 55
1421041_s_at
1422257_s_at	Cyp2b10	13088	cytochrome P450, family 2, subfamily b, polypeptide 10
1423556_at	Akr1b7	11997	aldo-keto reductase family 1, member B7
1425645_s_at	Cyp2b10	13088	cytochrome P450, family 2, subfamily b, polypeptide 10
1427473_at	Gstm3	14864	glutathione S-transferase, mu 3
1427474_s_at	Gstm3	14864	glutathione S-transferase, mu 3
1443137_at
1449375_at	Ces2a	102022	carboxylesterase 2A
1450788_at	Saa1	20208	serum amyloid A 1
1451787_at	Cyp2b10	13088	cytochrome P450, family 2, subfamily b, polypeptide 10
1416411_at	Gstm2	14863	glutathione S-transferase, mu 2
1419075_s_at
1421040_a_at	Gsta2	14858	glutathione S-transferase, alpha 2 (Yc2)
1423100_at	Fos	14281	FBJ osteosarcoma oncogene
1423410_at	Meig1	104362	meiosis expressed gene 1
1424245_at
1424835_at	Gstm4	14865	glutathione S-transferase, mu 4
1424977_at	Ppp1r42	69312	protein phosphatase 1, regulatory subunit 42
1431213_a_at
1433876_at
1438596_at
1438852_x_at	Mcm6	17219	minichromosome maintenance deficient 6 (MIS5 homolog, S. pombe) (S. cerevisiae)
1439377_x_at	Cdc20	107995	cell division cycle 20
1443870_at	Abcc4	239273	ATP-binding cassette, sub-family C (CFTR/MRP), member 4
1449326_x_at	Saa2	20209	serum amyloid A 2
1449526_a_at	Gdpd3	68616	glycerophosphodiester phosphodiesterase domain containing 3
1453851_a_at	Gadd45g	23882	growth arrest and DNA-damage-inducible 45 gamma
1455457_at	Cyp2c54	404195	cytochrome P450, family 2, subfamily c, polypeptide 54
1455869_at
1416251_at	Mcm6	17219	minichromosome maintenance deficient 6 (MIS5 homolog, S. pombe) (S. cerevisiae)
1416332_at	Cirbp	12696	cold inducible RNA binding protein
1416664_at	Cdc20	107995	cell division cycle 20
1416776_at	Crym	12971	crystallin, mu
1417063_at	C1qb	12260	complement component 1, q subcomponent, beta polypeptide
1417065_at	Egr1	13653	early growth response 1
1417168_a_at	Usp2	53376	ubiquitin specific peptidase 2
1417266_at	Ccl6	20305	chemokine (C-C motif) ligand 6
1417290_at	Lrg1	76905	leucine-rich alpha-2-glycoprotein 1
1417381_at	C1qa	12259	complement component 1, q subcomponent, alpha polypeptide
1417600_at	Slc15a2	57738	solute carrier family 15 (H+/peptide transporter), member 2
1417910_at	Ccna2	12428	cyclin A2
1417920_at	Amn	93835	amnionless

## Sheet: 14-day NGC vs. NC
Affymetrix ID	Gene Symbol	Entrez ID	Description
1415899_at	Junb	16477	Jun-B oncogene
1417065_at	Egr1	13653	early growth response 1
1417991_at	Dio1	13370
1419582_at	Cyp2c55	72082	cytochrome P450, family 2, subfamily c, polypeptide 55
1420655_at	Pnpla3	116939	patatin-like phospholipase domain containing 3
1421041_s_at
1422257_s_at	Cyp2b10	13088	cytochrome P450, family 2, subfamily b, polypeptide 10
1423100_at	Fos	14281	FBJ osteosarcoma oncogene
1423556_at	Akr1b7	11997	aldo-keto reductase family 1, member B7
1425645_s_at	Cyp2b10	13088	cytochrome P450, family 2, subfamily b, polypeptide 10
1425895_a_at	Id1	15901	inhibitor of DNA binding 1
1427422_at	Gm6484	624219	predicted gene 6484
1428923_at	Ppp1r3g	76487	protein phosphatase 1, regulatory (inhibitor) subunit 3G
1435254_at	Plxnb1	235611	plexin B1
1444032_at
1451787_at	Cyp2b10	13088	cytochrome P450, family 2, subfamily b, polypeptide 10
1453345_at	Nipal1	70701	NIPA-like domain containing 1
1418102_at	Hes1	15205	hairy and enhancer of split 1 (Drosophila)
1418457_at	Cxcl14	57266	chemokine (C-X-C motif) ligand 14
1419209_at	Cxcl1	14825	chemokine (C-X-C motif) ligand 1
1419394_s_at	S100a8	20201	S100 calcium binding protein A8 (calgranulin A)
1420447_at	Sult1e1	20860	sulfotransferase family 1E, member 1
1421040_a_at	Gsta2	14858	glutathione S-transferase, alpha 2 (Yc2)
1423257_at	Cyp4a14	13119	cytochrome P450, family 4, subfamily a, polypeptide 14
1424245_at
1424977_at	Ppp1r42	69312	protein phosphatase 1, regulatory subunit 42
1427473_at	Gstm3	14864	glutathione S-transferase, mu 3
1427474_s_at	Gstm3	14864	glutathione S-transferase, mu 3
1427820_at
1433876_at
1438452_at	Nebl	74103	nebulette
1443137_at
1443870_at	Abcc4	239273	ATP-binding cassette, sub-family C (CFTR/MRP), member 4
1447845_s_at	Vnn1	22361	vanin 1
1448756_at	S100a9	20202	S100 calcium binding protein A9 (calgranulin B)
1449519_at	Gadd45a	13197	growth arrest and DNA-damage-inducible 45 alpha
1453596_at	Id2	15902	inhibitor of DNA binding 2
1455457_at	Cyp2c54	404195	cytochrome P450, family 2, subfamily c, polypeptide 54
1455899_x_at	Socs3	12702	suppressor of cytokine signaling 3
1457644_s_at	Cxcl1	14825	chemokine (C-X-C motif) ligand 1
1457823_at	Cyr61	16007	cysteine rich protein 61
1416318_at	Serpinb1a	66222	serine (or cysteine) peptidase inhibitor, clade B, member 1a
1416630_at	Id3	15903	inhibitor of DNA binding 3
1417420_at	Ccnd1	12443	cyclin D1
1417930_at	Nab2	17937	Ngfi-A binding protein 2
1418174_at	Dbp	13170	D site albumin promoter binding protein
1418486_at	Vnn1	22361	vanin 1
1418989_at	Ctse	13034	cathepsin E
1419349_a_at	Cyp2d9	13105	cytochrome P450, family 2, subfamily d, polypeptide 9
1419669_at	Prtn3	19152	proteinase 3
1421009_at	Rsad2	58185	radical S-adenosyl methionine domain containing 2
1421203_at	Chrna4	11438	cholinergic receptor, nicotinic, alpha polypeptide 4
1421430_at	Rad51b	19363	RAD51-like 1 (S. cerevisiae)
1422533_at	Cyp51	13121	cytochrome P450, family 51
