# Supplementary material for: A Toxicogenomic Approach for the Prediction of Murine Hepatocarcinogenesis Using Ensemble Feature Selection
Source: PLoS One. 2013 Sep 10;8(9):e73938. doi: 10.1371/journal.pone.0073938 (PMC3769381; doi:10.1371/journal.pone.0073938)
Supplement: Table S4 — Published mRNA signatures for the detection of hepatocarcinogenicity in mice. The Excel sheets contain the Affymetrix IDs of published signatures for the toxicogenomics-based detection of carcinogens in mouse liver. If possible the corresponding gene symbol, EntrezGene ID and description are provided for each probeset. For signatures which were not derived from an Affymetrix platform, the original probeset IDs are listed in an additional column. (XLS) [file pone.0073938.s009.xls]

## Sheet: Park
Affymetrix ID	Gene Symbol	Entrez ID	Description
1421679_a_at	CDKN1A	12575	cyclin-dependent kinase inhibitor 1A (p21, Cip1)
1437439_at	2410089E03Rik	73692	RIKEN cDNA 2410089E03 gene
1440085_at	EDA2R	245527	ectodysplasin A2 receptor
1429734_at	C11orf82	74041	chromosome 11 open reading frame 82
1456951_at	MYBL1	17864	v-myb myeloblastosis viral oncogene homolog (avian)-like 1
1434728_at	GRIA3	53623	glutamate receptor, ionotrophic, AMPA 3
1416250_at	BTG2	12227	BTG family, member 2
1443780_at	PLK2	20620	polo-like kinase 2
1416431_at	TUBB6	67951	tubulin, beta 6
1450016_at	CCNG1	12450	cyclin G1
1449002_at	PHLDA3	27280	pleckstrin homology-like domain, family A, member 3
1456031_at	TUBB2C	227613	tubulin, beta 2C
1421296_at	TNFRSF10A	21933	tumor necrosis factor receptor superfamily, member 10a
1423605_a_at	MDM2	17246	Mdm2 p53 binding protein homolog (mouse)
1451377_a_at	AAAS	223921	achalasia, adrenocortical insufficiency, alacrimia
1419501_at	POLK	27015	polymerase (DNA directed) kappa
1416926_at	TP53INP1	60599	tumor protein p53 inducible nuclear protein 1
1417323_at	PSRC1	56742	proline/serine-rich coiled-coil 1
1451751_at	DDIT4L	73284	DNA-damage-inducible transcript 4-like
1426434_at	TMEM43	74122	transmembrane protein 43
1449353_at	ZMAT3	22401	zinc finger, matrin-type 3
1452324_at	PVT1	19296	Pvt1 oncogene (non-protein coding)
1420965_a_at	ENC1	13803	ectodermal-neural cortex 1 (with BTB-like domain)
1451599_at	SESN2	230784	sestrin 2
1450506_a_at	AEN	68048	apoptosis enhancing nuclease
1416969_at	GTSE1	29870	G-2 and S-phase expressed 1
1427137_at	Ces2e	234673	carboxylesterase 2E
1430388_a_at	SULF2	72043	sulfatase 2
1429306_at	LZIC	69151	leucine zipper and CTNNBIP1 domain containing
1418949_at	GDF15	23886	growth differentiation factor 15
1448162_at	VCAM1	22329	vascular cell adhesion molecule 1
1418821_at	Cyp2a12/Cyp2a22	13085 // 233005	cytochrome P450, family 2, subfamily a, polypeptide 12
1420887_a_at	BCL2L1	12048	BCL2-like 1
1451337_at	PSMF1	228769	proteasome (prosome, macropain) inhibitor subunit 1 (PI31)
1416837_at	BAX	12028	BCL2-associated X protein
1460196_at	CBR1	12408	carbonyl reductase 1
1424226_at	C14orf159	217830	chromosome 14 open reading frame 159
1422685_at	EXOC4	20336	exocyst complex component 4
1453304_s_at	LY6E	17069	lymphocyte antigen 6 complex, locus E
1418488_s_at	RIPK4	72388	receptor-interacting serine-threonine kinase 4
1418633_at	NOTCH1	18128	notch 1
1418943_at	ZAK	65964	sterile alpha motif and leucine zipper containing kinase AZK
1449140_at	NUDCD2	52653	NudC domain containing 2
1423627_at	NQO1	18104	NAD(P)H dehydrogenase, quinone 1
1428120_at	FBXW9	68628	F-box and WD repeat domain containing 9
1434774_at	RHBDF2	217344	rhomboid 5 homolog 2 (Drosophila)
1416543_at	NFE2L2	18024	nuclear factor (erythroid-derived 2)-like 2
1433670_at	EMP2	13731	epithelial membrane protein 2
1422438_at	EPHX1	13849	epoxide hydrolase 1, microsomal (xenobiotic)
1418787_at	MBL2	17195	mannose-binding lectin (protein C) 2, soluble
1453768_a_at	FAM110A	73847	family with sequence similarity 110, member A
1436297_a_at	GRINA	66168	glutamate receptor, ionotropic, N-methyl D-aspartate-associated protein 1 (glutamate binding)
1450406_a_at	St3gal3	20441	ST3 beta-galactoside alpha-2,3-sialyltransferase 3
1431960_at	WWOX	80707	WW domain containing oxidoreductase
1425668_a_at	ST3GAL4	20443	ST3 beta-galactoside alpha-2,3-sialyltransferase 4
1452602_a_at	1700001C19Rik	75462	RIKEN cDNA 1700001C19 gene
1455344_at	EFNA3	13638	ephrin-A3
1430814_at	Cyp2d40	71754	cytochrome P450, family 2, subfamily d, polypeptide 40
1427722_at	SLC15A5	277898	solute carrier family 15, member 5
1449816_at	Sult5a1	57429	sulfotransferase family 5A, member 1
1431817_at	Adh6-ps1	639769	alcohol dehydrogenase 6 (class V), pseudogene 1
1418789_at	SNTG2	268534	syntrophin, gamma 2
1422826_at	IGFALS	16005	insulin-like growth factor binding protein, acid labile subunit
1453724_a_at	SERPINF1	20317	serpin peptidase inhibitor, clade F (alpha-2 antiplasmin, pigment epithelium derived factor), member 1
1417580_s_at	SELENBP1	20341 // 20342	selenium binding protein 1
1449409_at	Sult1c2	69083	sulfotransferase family, cytosolic, 1C, member 2
1430896_s_at	NUDT7	67528	nudix (nucleoside diphosphate linked moiety X)-type motif 7
1442191_at	C7orf10	192136	chromosome 7 open reading frame 10

## Sheet: Jonker C vs. NC
Affymetrix ID	Gene Symbol	Entrez ID	Description	Original Probeset ID (custom oligonucleotide array)
1428035_at	Fsip1	71313	fibrous sheath-interacting protein 1	CGEN_MOUSE_EXT_3106671_1
1431246_at	Iqce	74239	IQ motif containing E	CGEN_MOUSE_EXT_3100189_1
1428307_at	Zdhhc13	243983	zinc finger, DHHC domain containing 13	CGEN_MOUSE_EXT_3106620_1
1420395_a_at	Kif9	16578	kinesin family member 9	CGEN_MOUSE_3004288_1
1420609_at	March7	57438	membrane-associated ring finger (C3HC4) 7	CGEN_MOUSE_3001599_1
1428297_at	Map4k2	26412	mitogen activated protein kinase kinase kinase kinase 2	CGEN_MOUSE_3006054_1
1425550_a_at	PRKAR1A	19084		CGEN_MOUSE_EXT_3105990_1
1420139_s_at	Krr1	52705	KRR1, small subunit (SSU) processome component, homolog (yeast)	CGEN_MOUSE_EXT_3105341_1
1426609_at	Dis3	72662	DIS3 mitotic control homolog (S. cerevisiae)	CGEN_MOUSE_EXT_3103505_1
1450001_a_at	Ush1c	72088	Usher syndrome 1C homolog (human)	CGEN_MOUSE_3005514_1
1422160_at	H2-T24	15042	histocompatibility 2T region locus 24	CGEN_MOUSE_EXT_3102163_1
1417027_at	Trim2	80890	tripartite motif protein 2	CGEN_MOUSE_3000717_1
1429828_at	1700024P04Rik	69382	RIKEN cDNA 1700024P04 gene	CGEN_MOUSE_EXT_3105132_1
1429383_at	Csnk1g3	70425	casein kinase 1gamma 3	CGEN_MOUSE_3001909_1
1427150_at	Mll3	231051	myeloid/lymphoid or mixed-lineage leukemia 3	CGEN_MOUSE_EXT_3105734_1
1438351_at	Msx2	17702	homeo box, msh-like 2	CGEN_MOUSE_3001086_1
1427560_at	Six5	20475	sine oculis-related homeobox 5homolog (Drosophila)	CGEN_MOUSE_3001284_1
1421849_at	Stag2	20843	stromal antigen 2	CGEN_MOUSE_3004767_1
1418453_a_at	Atp1b1	11931	ATPase, Na+/K+ transporting, beta 1polypeptide	CGEN_MOUSE_3005122_1
1428816_a_at	Gata2	14461	GATA binding protein 2	CGEN_MOUSE_3001185_1
1421665_a_at	Gnrhr	14715	gonadotropin releasing hormone receptor	CGEN_MOUSE_3005429_1
1430535_at	Tsc22d2	72033	TSC22 domain family 2	CGEN_MOUSE_EXT_3105661_1
1416161_at	Rad21	19357	RAD21 homolog (S. pombe)	CGEN_MOUSE_3000579_1
1426388_s_at	RYK	20187	RYK receptor-like tyrosine kinase	CGEN_MOUSE_3004461_1
1433723_s_at	Serf2	378702	small EDRK-rich factor 2	CGEN_MOUSE_3001645_1
1451652_a_at	Tmem188	382030	transmembrane protein 188	CGEN_MOUSE_EXT_3106535_1
1422794_at	CUL3	26554	cullin 3	CGEN_MOUSE_3004844_1
1449071_at	MYL7	17898	myosin, light chain 7regulatory	CGEN_MOUSE_EXT_3103766_1
1455629_at	Drd1a	13488	dopamine receptor D1A	CGEN_MOUSE_3005495_1
1460271_at	Trem3	58218	triggering receptor expressed on myeloid cells 3	CGEN_MOUSE_3005175_1
1422173_at	Pdx1	18609	pancreatic and duodenal homeobox 1	CGEN_MOUSE_3001425_1
1415996_at	Txnip	56338	thioredoxin interacting protein	CGEN_MOUSE_3005121_1
1433790_at	Troap	78733	trophinin associated protein	CGEN_MOUSE_EXT_3100129_1

## Sheet: Jonker GC vs. NGC
Affymetrix ID	Gene Symbol	Entrez ID	Description	Original Probeset ID (custom oligonucleotide array)
1418171_at	Tceal8	66684	transcription elongation factor A (SII)-like 8	CGEN_MOUSE_EXT_3102067_1
1416022_at	Fabp5	16592	fatty acid binding protein 5epidermal	CGEN_MOUSE_3006030_1
1452785_at	1700034H14Rik	67105	RIKEN cDNA 1700034H14 gene	CGEN_MOUSE_EXT_3100561_1
1416762_at	S100a10	20194	S100 calcium binding protein A10 (calpactin)	CGEN_MOUSE_EXT_3103159_1
1433733_a_at	Cry1	12952	cryptochrome 1(photolyase-like)	CGEN_MOUSE_3006846_1
1450775_at	Mos	17451	Moloney sarcoma oncogene	CGEN_MOUSE_3004378_1
1429364_at	4930579G24Rik	75939	RIKEN cDNA 4930579G24 gene	CGEN_MOUSE_EXT_3104617_1
1427581_at	Hic2	58180	hypermethylated in cancer 2	CGEN_MOUSE_3001096_1
1455868_a_at	Tubgcp2	74237	tubulin, gamma complex associated protein 2	CGEN_MOUSE_EXT_3106127_1
1419398_a_at	Reep5	13476	receptor accessory protein 5	CGEN_MOUSE_3004478_1
1423146_at	Hes5	15208	hairy and enhancer of split 5(Drosophila)	CGEN_MOUSE_3000919_1
1422087_at	Mycl1	16918	v-myc myelocytomatosis viral oncogene homolog 1lung carcinoma derived (avian)	CGEN_MOUSE_3004403_1
1448522_at	Sars2	71984	seryl-aminoacyl-tRNA synthetase 2	CGEN_MOUSE_3001817_1
1423784_at	Gars	353172	glycyl-tRNA synthetase	CGEN_MOUSE_3001816_1
1418932_at	Nfil3	18030	nuclear factor, interleukin 3regulated	CGEN_MOUSE_3000735_1
1452877_at	2700029M09Rik	72612	RIKEN cDNA 2700029M09 gene	CGEN_MOUSE_EXT_3100436_1
1418062_at	Eef1a2	13628	eukaryotic translation elongation factor 1alpha 2	CGEN_MOUSE_3001796_1
1436190_at	Zfp618	72701	zinc fingerprotein 618	CGEN_MOUSE_EXT_3105547_1
1417506_at	Gmnn	57441	geminin	CGEN_MOUSE_3001941_1
1415783_at	Vps35	65114	vacuolar protein sorting 35	CGEN_MOUSE_EXT_3103492_1
1415950_a_at	Pebp1	23980	phosphatidylethanolamine binding protein 1	CGEN_MOUSE_3001763_1
1419558_at	Mdm4	17248	transformed mouse 3T3 cell double minute 4	CGEN_MOUSE_3004383_1
1448938_at	Rpa3	68240	replication protein A3	CGEN_MOUSE_EXT_3105240_1
1426978_at	Klhl2	77113	kelch-like 2Mayven (Drosophila)	CGEN_MOUSE_EXT_3105765_1
1425400_a_at	Cited4	56222	Cbp/p300-interacting transactivator, with Glu/Asp-rich carboxy-terminadomain, 4	CGEN_MOUSE_3001539_1
1420115_at	Exosc8	69639	exosome component 8	CGEN_MOUSE_EXT_3105334_1
1416620_at	SMARCAL1	54380		CGEN_MOUSE_3004348_1
1423263_at	H3f3b	15078	H3 histone, family 3B	CGEN_MOUSE_3000679_1
1420743_a_at	Ppp3cc	19057	protein phosphatase 3catalytic subunit, gamma isoform	CGEN_MOUSE_3002041_1
1427965_at	Ssbp1	381760	single-stranded DNA binding protein 1	CGEN_MOUSE_EXT_3103584_1
1448598_at	Mmp17	23948	matrix metallopeptidase 17	CGEN_MOUSE_3002125_1
1417740_at	Cdc37l1	67072	cell division cycle 37homolog (S. cerevisiae)-like 1	CGEN_MOUSE_EXT_3103553_1
1420583_a_at	Rora	19883	RAR-related orphan receptor alpha	CGEN_MOUSE_3001130_1
